# Supplementary material for: The transcribed ultraconserved region uc.160+ enhances processing and A‐to‐I editing of the miR‐376 cluster: hypermethylation improves glioma prognosis
Source: Mol Oncol. 2021 Nov 3;16(3):648–64. doi: 10.1002/1878-0261.13121 (PMC8807354; doi:10.1002/1878-0261.13121)
Supplement: Supplementary file 2 — Table S2. DNA methylation data of 637 cases of glioma (503 LGG and 134 GBMs) available in TCGA (https://portal.gdc.cancer.gov/). [file MOL2-16-648-s002.xlsx]

## Sheet: cell lines
Table S2: Methylation data of COSMIC cell lines proyect dataset for the uc. 160+ associated CpG island. Methylation data includes all CpG sites interrogated with the HumanMethylation450 beadarray (green=unmethylated; red=methylated), including the annotation of the CpGs in terms of chromosome (CHR), location (MAPINFO), and relation to CpG Island. All genomic location are based on GRCh38/hg19. *no…
		TargetID		cg04502985	cg11847222	cg13031251
		CHR
		MAPINFO		77268452	77268624	77268734
		UCSC_CpG_Islands_Name
		Relation_to_UCSC_CpG_Island		Island	Island	Island
	Cell line	Type					mean methylation	Status
		normal astrocytes		0.354264	na*	0.169644	0.261954	U
	A172	Glioma		0.99	0.92	0.98	0.963333	M
	KNS-42	Glioma		0.98	0.91	0.96	0.95	M
	SF539	Glioma		0.93	0.68	0.9	0.836667	M
	H4	Glioma		0.97	0.83	0.96	0.92	M
	KNS-81-FD	Glioma		0.8	0.67	0.92	0.796667	M
	8-MG-BA	Glioma		0.96	0.84	0.97	0.923333	M
	D-542MG	Glioma		0.92	0.56	0.74	0.74	M
	SF126	Glioma		0.97	0.87	0.96	0.933333	M
	SNB75	Glioma		0.96	0.71	0.96	0.876667	M
	T98G	Glioma		0.95	0.63	0.76	0.78	M			Map Info (GRCh38/hg19)	Probe ID	Relation_to_UCSC_CpG_Island	U-87 MG	LN-229	KS-1	A172	Cas1
	42-MG-BA	Glioma		0.98	0.83	0.73	0.846667	M			chr5: 77268452	cg04502985	Island	0.12	0.97	0.98	0.99	0.98
	GB-1	Glioma		0.68	0.77	0.97	0.806667	M			chr5: 77268624	cg11847222	Island	0.2	0.9	0.88	0.92	0.9
	SK-MG-1	Glioma		0.79	0.56	0.63	0.66	M			chr5: 77268734	cg13031251	Island	0.16	0.97	0.96	0.98	0.97
	SF268	Glioma		0.67	0.48	0.64	0.596667	M
	GAMG	Glioma		0.64	0.32	0.4	0.453333	M
	U-118-MG	Glioma		0.55	0.31	0.61	0.49	M
	KALS-1	Glioma		0.23	0.27	0.09	0.196667	U
	U-87-MG	Glioma		0.12	0.2	0.16	0.16	U
	YKG-1	Glioma		0.08	0.19	0.05	0.106667	U
	NMC-G1	Glioma		0.11	0.14	0.03	0.0933333	U
	SW1088	Glioma		0.04	0.13	0.03	0.0666667	U
	SW1783	Glioma		0.03	0.12	0.04	0.0633333	U
	YH-13	Glioma		0.03	0.1	0.03	0.0533333	U
	U251	Astrocytoma		0.98	0.87	0.97	0.94	M
	LN-18	Astrocytoma		0.96	0.64	0.77	0.79	M
	no-11	Astrocytoma		0.97	0.3	0.51	0.593333	M
	D-392MG	Astrocytoma		0.62	0.56	0.52	0.566667	M
	D-245MG	Astrocytoma		0.52	0.41	0.42	0.45	M
	KINGS-1	Astrocytoma		0.51	0.35	0.29	0.383333	M
	no-10	Astrocytoma		0.35	0.32	0.44	0.37	M
	D-336MG	Astrocytoma		0.32	0.25	0.07	0.213333	U
	D-423MG	Astrocytoma		0.24	0.29	0.12	0.216667	U
	D-502MG	Astrocytoma		0.17	0.2	0.04	0.136667	U
	D-263MG	Astrocytoma		0.04	0.12	0.05	0.07	U
	MOG-G-UVW	Astrocytoma		0.05	0.14	0.03	0.0733333	U
	D-247MG	Astrocytoma		0.04	0.1	0.03	0.0566667	U
	D-566MG	Astrocytoma		0.04	0.12	0.04	0.0666667	U
	LN-229	Glioblastoma Multiforme		0.97	0.9	0.97	0.946667	M
	CAS-1	Glioblastoma Multiforme		0.98	0.9	0.97	0.95	M
	KS-1	Glioblastoma Multiforme		0.98	0.88	0.96	0.94	M
	GI-1	Gliosarcoma		0.86	0.64	0.81	0.77	M
	DK-MG	Glioblastoma Multiforme		0.79	0.44	0.76	0.663333	M
	AM-38	Glioblastoma Multiforme		0.41	0.37	0.97	0.583333	M
	SF-295	Glioblastoma		0.64	0.34	0.69	0.556667	M
	Becker	Glioblastoma Multiforme		0.8	0.38	0.26	0.48	M
	CCF-STTG1	Glioblastoma Multiforme		0.4	0.26	0.08	0.246667	U
	DBTRG-05MG	Glioblastoma Multiforme		0.34	0.36	0.13	0.276667	U
	LN-405	Glioblastoma Multiforme		0.22	0.26	0.05	0.176667	U
	M059J	Glioblastoma Multiforme		0.08	0.23	0.05	0.12	U
	GMS-10	Glioblastoma Multiforme		0.03	0.1	0.03	0.0533333	U

## Sheet: lower grade glioma
		target ID (HumanMethylation450 beadarray)
	TCGA sample ID	cg04502985	cg11847222	cg13031251	Mean b-value	methylation status	classification	grade
	TCGA-HT-8110-01A	0.02024	0.01666	0.05802	0.03164	U	Astrocytoma, anaplastic	G3
	TCGA-E1-A7Z2-01A	0.02465	0.02141	0.0548	0.03362	U	Oligodendroglioma, NOS	G2
	TCGA-S9-A89V-01A	0.02294	0.01836	0.06499	0.03543	U	Astrocytoma, anaplastic	G3
	TCGA-TM-A84B-01A	0.02072	0.01988	0.07194	0.0375133	U	Astrocytoma, anaplastic	G3
	TCGA-S9-A6WM-01A	0.02356	0.02486	0.06765	0.03869	U	Astrocytoma, anaplastic	G3
	TCGA-HT-7854-01A	0.02338	0.02296	0.07318	0.03984	U	Astrocytoma, NOS	G2
	TCGA-DU-8165-01A	0.02236	0.0199	0.07726	0.03984	U	Oligodendroglioma, NOS	G3
	TCGA-HT-7857-01A	0.02161	0.01686	0.08181	0.0400933	U	Astrocytoma, anaplastic	G3
	TCGA-S9-A6U0-01A	0.02104	0.01837	0.08182	0.04041	U	Astrocytoma, anaplastic	G3
	TCGA-DU-5852-01A	0.0178	0.01612	0.0891	0.0410067	U	Mixed glioma	G3
	TCGA-HT-A61C-01A	0.02684	0.02071	0.07629	0.04128	U	Oligodendroglioma, anaplastic	G3
	TCGA-KT-A7W1-01A	0.02461	0.01796	0.08169	0.04142	U	Astrocytoma, anaplastic	G3
	TCGA-DU-A7TJ-01A	0.02596	0.02085	0.08012	0.04231	U	Astrocytoma, anaplastic	G3
	TCGA-DU-8158-01A	0.0207	0.01979	0.08833	0.04294	U	Astrocytoma, anaplastic	G3
	TCGA-HT-A4DS-01A	0.02786	0.02156	0.07983	0.0430833	U	Astrocytoma, anaplastic	G3
	TCGA-HT-A5RA-01A	0.02276	0.02337	0.0846	0.0435767	U	Astrocytoma, anaplastic	G3
	TCGA-HT-7860-01A	0.03353	0.0201	0.07712	0.0435833	U	Astrocytoma, anaplastic	G3
	TCGA-DH-5140-01A	0.02219	0.02316	0.08774	0.0443633	U	Mixed glioma	G3
	TCGA-HT-7882-01A	0.03083	0.01529	0.08758	0.0445667	U	Oligodendroglioma, anaplastic	G3
	TCGA-VM-A8CD-01A	0.02587	0.01921	0.09124	0.04544	U	Astrocytoma, anaplastic	G3
	TCGA-HT-8104-01A	0.03044	0.01955	0.08868	0.0462233	U	Astrocytoma, anaplastic	G3
	TCGA-FG-6692-01A	0.02506	0.01618	0.09851	0.0465833	U	Oligodendroglioma, anaplastic	G3
	TCGA-E1-A7YD-01A	0.02314	0.01825	0.09844	0.04661	U	Astrocytoma, anaplastic	G3
	TCGA-VM-A8C9-01A	0.02622	0.01829	0.09666	0.0470567	U	Astrocytoma, NOS	G2
	TCGA-P5-A5EY-01A	0.02896	0.02018	0.0946	0.0479133	U	Astrocytoma, NOS	G2
	TCGA-CS-4941-01A	0.02586	0.02487	0.09342	0.04805	U	Astrocytoma, anaplastic	G3
	TCGA-CS-6186-01A	0.02298	0.01563	0.1076	0.0487367	U	Mixed glioma	G3
	TCGA-QH-A6XC-01A	0.03105	0.02064	0.09481	0.0488333	U	Astrocytoma, anaplastic	G3
	TCGA-CS-5395-01A	0.02837	0.02335	0.09546	0.04906	U	Mixed glioma	G2
	TCGA-FG-A70Z-01A	0.03119	0.02679	0.0921	0.0500267	U	Mixed glioma	G3
	TCGA-P5-A5F6-01A	0.02576	0.01666	0.1087	0.0503733	U	Oligodendroglioma, NOS	G2
	TCGA-DB-A64O-01A	0.02713	0.0265	0.0996	0.0510767	U	Mixed glioma	G2
	TCGA-P5-A72U-01A	0.02686	0.01927	0.1097	0.0519433	U	Oligodendroglioma, anaplastic	G3
	TCGA-S9-A7R2-01A	0.02867	0.02518	0.1041	0.05265	U	Astrocytoma, anaplastic	G3
	TCGA-DU-A7TD-01A	0.04023	0.02407	0.09399	0.0527633	U	Mixed glioma	G3
	TCGA-S9-A7IX-01A	0.04776	0.01775	0.09308	0.0528633	U	Astrocytoma, anaplastic	G3
	TCGA-DU-A5TT-01A	0.03571	0.02089	0.1023	0.0529667	U	Oligodendroglioma, anaplastic	G3
	TCGA-HT-8015-01B	0.03658	0.02213	0.1012	0.0533033	U	Astrocytoma, NOS	G2
	TCGA-DU-A5TY-01A	0.04986	0.0263	0.08457	0.0535767	U	Astrocytoma, anaplastic	G3
	TCGA-HT-7680-01A	0.02861	0.01906	0.1232	0.0569567	U	Astrocytoma, NOS	G2
	TCGA-E1-A7YL-01A	0.04377	0.0288	0.09975	0.05744	U	Astrocytoma, anaplastic	G3
	TCGA-E1-A7YN-01A	0.06552	0.01928	0.08784	0.0575467	U	Astrocytoma, anaplastic	G3
	TCGA-HT-A5RC-01A	0.05346	0.02732	0.09838	0.05972	U	Astrocytoma, anaplastic	G3
	TCGA-DB-A75P-01A	0.07025	0.0192	0.09023	0.0598933	U	Astrocytoma, NOS	G2
	TCGA-DU-A7TB-01A	0.05248	0.02466	0.1102	0.0624467	U	Oligodendroglioma, NOS	G2
	TCGA-FG-8181-01A	0.04388	0.02397	0.1409	0.0695833	U	Mixed glioma	G3
	TCGA-DU-6404-01A	0.09171	0.01823	0.1025	0.0708133	U	Oligodendroglioma, anaplastic	G3
	TCGA-CS-5397-01A	0.06483	0.01328	0.1363	0.07147	U	Astrocytoma, anaplastic	G3
	TCGA-HT-7691-01A	0.07128	0.03108	0.1137	0.07202	U	Astrocytoma, NOS	G2
	TCGA-DU-6406-01A	0.1017	0.02111	0.09523	0.07268	U	Mixed glioma	G3
	TCGA-E1-A7YM-01A	0.09454	0.02357	0.111	0.07637	U	Astrocytoma, anaplastic	G3
	TCGA-HT-8107-01A	0.06445	0.03527	0.1324	0.0773733	U	Oligodendroglioma, NOS	G2
	TCGA-FG-A87Q-01A	0.05037	0.02049	0.1615	0.0774533	U	Astrocytoma, anaplastic	G3
	TCGA-HW-A5KK-01A	0.06457	0.03648	0.1317	0.0775833	U	Astrocytoma, anaplastic	G3
	TCGA-FG-A4MU-01B	0.1286	0.0253	0.0836	0.0791667	U	Mixed glioma	G3
	TCGA-FG-7643-01A	0.07646	0.0301	0.1314	0.07932	U	Mixed glioma	G2
	TCGA-FG-5963-01A	0.07193	0.03075	0.1372	0.07996	U	Astrocytoma, anaplastic	G3
	TCGA-DU-5854-01A	0.09349	0.03836	0.1317	0.08785	U	Astrocytoma, anaplastic	G3
	TCGA-DU-8161-01A	0.03423	0.05969	0.1714	0.08844	U	Mixed glioma	G3
	TCGA-DU-7013-01A	0.08314	0.02139	0.1639	0.0894767	U	Astrocytoma, anaplastic	G3
	TCGA-QH-A6CS-01A	0.1084	0.02884	0.1339	0.09038	U	Astrocytoma, anaplastic	G3
	TCGA-FG-6688-01A	0.08467	0.03314	0.1632	0.09367	U	Astrocytoma, anaplastic	G3
	TCGA-TM-A84C-01A	0.1711	0.02383	0.1036	0.09951	U	Astrocytoma, NOS	G2
	TCGA-DU-7006-01A	0.1586	0.01724	0.1322	0.10268	U	Astrocytoma, anaplastic	G3
	TCGA-TQ-A7RP-01A	0.1737	0.05372	0.09151	0.10631	U	Mixed glioma	G2
	TCGA-HT-A74H-01A	0.03362	0.05276	0.2361	0.107493	U	Astrocytoma, anaplastic	G3
	TCGA-HT-8558-01A	0.1235	0.04869	0.1526	0.108263	U	Oligodendroglioma, NOS	G2
	TCGA-DU-8162-01A	0.1515	0.0577	0.1698	0.126333	U	Mixed glioma	G3
	TCGA-CS-6188-01A	0.1869	0.03699	0.1825	0.135463	U	Astrocytoma, anaplastic	G3
	TCGA-DU-5847-01A	0.02564	0.2816	0.1293	0.145513	U	Astrocytoma, anaplastic	G3
	TCGA-QH-A6CX-01A	0.1799	0.0759	0.185	0.146933	U	Astrocytoma, NOS	G2
	TCGA-VW-A8FI-01A	0.2049	0.06592	0.229	0.166607	U	Astrocytoma, anaplastic	G3
	TCGA-DU-6392-01A	0.05354	0.125	0.3229	0.167147	U	Astrocytoma, anaplastic	G3
	TCGA-DU-6402-01A	0.1267	0.1554	0.2229	0.168333	U	Astrocytoma, anaplastic	G3
	TCGA-FN-7833-01A	0.1238	0.1508	0.2351	0.1699	U	Mixed glioma	G3
	TCGA-FG-8189-01B	0.1694	0.09629	0.2451	0.170263	U	Oligodendroglioma, NOS	G2
	TCGA-HT-7873-01B	0.07679	0.193	0.2656	0.178463	U	Mixed glioma	G2
	TCGA-S9-A6UA-01A	0.1519	0.09204	0.2965	0.180147	U	Astrocytoma, anaplastic	G3
	TCGA-HT-A61A-01A	0.3997	0.05267	0.1244	0.192257	U	Oligodendroglioma, NOS	G2
	TCGA-DU-A76K-01A	0.4461	0.02306	0.1386	0.202587	U	Oligodendroglioma, NOS	G2
	TCGA-DU-5872-01A	0.4668	0.03896	0.2077	0.23782	U	Mixed glioma	G2
	TCGA-DB-5278-01A	0.4404	0.08493	0.2462	0.257177	U	Oligodendroglioma, NOS	G2
	TCGA-HT-A617-01A	0.299	0.1772	0.305	0.2604	U	Oligodendroglioma, NOS	G2
	TCGA-DU-A76L-01A	0.2708	0.1892	0.3229	0.260967	U	Oligodendroglioma, anaplastic	G3
	TCGA-DU-7290-01A	0.4082	0.0676	0.3232	0.266333	U	Astrocytoma, anaplastic	G3
	TCGA-DB-A75O-01A	0.2273	0.2952	0.2788	0.2671	U	Astrocytoma, anaplastic	G3
	TCGA-S9-A6WG-01A	0.4494	0.1478	0.2314	0.2762	U	Astrocytoma, anaplastic	G3
	TCGA-TM-A7C3-01A	0.3613	0.2322	0.2494	0.280967	U	Astrocytoma, anaplastic	G3
	TCGA-HT-8011-01A	0.3867	0.1726	0.3235	0.294267	U	Astrocytoma, anaplastic	G3
	TCGA-HT-7602-01A	0.451	0.1518	0.2857	0.296167	U	Oligodendroglioma, NOS	G2
	TCGA-HT-7880-01A	0.3499	0.3107	0.2411	0.300567	U	Mixed glioma	G2
	TCGA-FG-8191-01A	0.2267	0.3971	0.2827	0.302167	U	Oligodendroglioma, anaplastic	G3
	TCGA-HT-7902-01A	0.3823	0.3067	0.2448	0.311267	U	Mixed glioma	G2
	TCGA-S9-A6WI-01A	0.4321	0.2328	0.3098	0.3249	U	Mixed glioma	G2
	TCGA-E1-A7YY-01A	0.4095	0.251	0.3196	0.3267	M	Oligodendroglioma, NOS	G2
	TCGA-HT-8564-01A	0.4763	0.2223	0.2907	0.329767	M	Astrocytoma, anaplastic	G3
	TCGA-HT-A5R5-01A	0.5555	0.2276	0.2223	0.335133	M	Oligodendroglioma, NOS	G2
	TCGA-P5-A72W-01A	0.6327	0.09393	0.2802	0.33561	M	Astrocytoma, anaplastic	G3
	TCGA-HT-7684-01A	0.4922	0.2841	0.2321	0.336133	M	Mixed glioma	G3
	TCGA-TM-A84R-01A	0.4248	0.1907	0.3996	0.338367	M	Oligodendroglioma, NOS	G2
	TCGA-P5-A72X-01A	0.5384	0.1261	0.3529	0.339133	M	Astrocytoma, anaplastic	G3
	TCGA-TM-A84T-01A	0.4203	0.1676	0.433	0.3403	M	Mixed glioma	G2
	TCGA-TQ-A7RM-01A	0.4569	0.1855	0.3812	0.3412	M	Mixed glioma	G3
	TCGA-DU-7012-01A	0.3853	0.2766	0.377	0.3463	M	Astrocytoma, anaplastic	G3
	TCGA-HW-8321-01A	0.411	0.5282	0.1079	0.349033	M	Astrocytoma, NOS	G3
	TCGA-VM-A8CE-01A	0.351	0.3504	0.3544	0.351933	M	Oligodendroglioma, NOS	G2
	TCGA-TM-A84F-01A	0.4391	0.1588	0.4646	0.354167	M	Astrocytoma, anaplastic	G3
	TCGA-DU-7309-01A	0.5775	0.1866	0.3179	0.360667	M	Oligodendroglioma, anaplastic	G3
	TCGA-WY-A858-01A	0.5458	0.1685	0.3694	0.361233	M	Astrocytoma, anaplastic	G3
	TCGA-FG-A4MW-01A	0.4405	0.2638	0.3799	0.3614	M	Mixed glioma	G3
	TCGA-HT-7469-01A	0.5374	0.1935	0.3614	0.3641	M	Oligodendroglioma, anaplastic	G3
	TCGA-DU-6403-01A	0.4198	0.282	0.3938	0.3652	M	Mixed glioma	G3
	TCGA-HT-7473-01A	0.5589	0.231	0.3195	0.3698	M	Mixed glioma	G2
	TCGA-DU-A7TG-01A	0.4711	0.278	0.3645	0.3712	M	Oligodendroglioma, NOS	G2
	TCGA-QH-A6CV-01A	0.2969	0.3656	0.4608	0.374433	M	Mixed glioma	G3
	TCGA-TM-A7C4-01A	0.5147	0.2162	0.4056	0.378833	M	Astrocytoma, NOS	G2
	TCGA-S9-A6WN-01A	0.5027	0.2432	0.3981	0.381333	M	Astrocytoma, anaplastic	G3
	TCGA-HT-A5RB-01A	0.4763	0.4212	0.2505	0.382667	M	Astrocytoma, NOS	G2
	TCGA-DB-5280-01A	0.1963	0.4539	0.4979	0.3827	M	Mixed glioma	G2
	TCGA-DU-5851-01A	0.4654	0.3198	0.365	0.3834	M	Mixed glioma	G3
	TCGA-DU-7292-01A	0.4011	0.333	0.4174	0.383833	M	Astrocytoma, anaplastic	G3
	TCGA-HT-8106-01A	0.4712	0.2924	0.3959	0.3865	M	Astrocytoma, anaplastic	G3
	TCGA-HT-8018-01A	0.4596	0.2786	0.4214	0.386533	M	Mixed glioma	G2
	TCGA-DB-5276-01A	0.3844	0.3502	0.4444	0.393	M	Mixed glioma	G3
	TCGA-HT-7607-01A	0.4871	0.3303	0.3797	0.399033	M	Astrocytoma, NOS	G2
	TCGA-S9-A6U6-01A	0.616	0.1941	0.3898	0.399967	M	Astrocytoma, anaplastic	G3
	TCGA-HT-7475-01A	0.4953	0.44	0.2729	0.402733	M	Mixed glioma	G3
	TCGA-HT-7874-01A	0.4776	0.3659	0.3666	0.403367	M	Oligodendroglioma, anaplastic	G3
	TCGA-CS-6290-01A	0.4167	0.2749	0.5325	0.408033	M	Astrocytoma, anaplastic	G3
	TCGA-HT-7605-01A	0.5301	0.393	0.3095	0.410867	M	Oligodendroglioma, NOS	G2
	TCGA-HT-8113-01A	0.504	0.3103	0.4244	0.4129	M	Oligodendroglioma, NOS	G2
	TCGA-HT-7856-01A	0.4829	0.3576	0.403	0.4145	M	Oligodendroglioma, anaplastic	G3
	TCGA-E1-A7YH-01A	0.5355	0.3134	0.4023	0.417067	M	Astrocytoma, anaplastic	G3
	TCGA-FG-8182-01A	0.5905	0.4029	0.26	0.4178	M	Oligodendroglioma, NOS	G2
	TCGA-E1-5302-01A	0.6149	0.3222	0.3169	0.418	M	Astrocytoma, anaplastic	G3
	TCGA-HT-7681-01A	0.6339	0.3354	0.2866	0.418633	M	Mixed glioma	G2
	TCGA-DH-A7UT-01A	0.466	0.3771	0.4193	0.4208	M	Astrocytoma, anaplastic	G3
	TCGA-HT-7620-01A	0.496	0.3092	0.4611	0.4221	M	Oligodendroglioma, anaplastic	G3
	TCGA-TM-A84S-01A	0.5365	0.286	0.4492	0.4239	M	Oligodendroglioma, anaplastic	G3
	TCGA-WY-A85B-01A	0.6391	0.2551	0.3901	0.4281	M	Astrocytoma, NOS	G2
	TCGA-HT-7881-01A	0.4958	0.3181	0.4719	0.4286	M	Oligodendroglioma, NOS	G2
	TCGA-F6-A8O4-01A	0.6305	0.3973	0.2615	0.429767	M	Astrocytoma, NOS	G2
	TCGA-QH-A6X4-01A	0.1952	0.5925	0.5027	0.430133	M	Mixed glioma	G3
	TCGA-S9-A6U1-01A	0.6695	0.2095	0.4117	0.430233	M	Astrocytoma, anaplastic	G3
	TCGA-FG-A713-01A	0.4804	0.3975	0.4173	0.431733	M	Mixed glioma	G2
	TCGA-TQ-A8XE-01A	0.6844	0.1745	0.438	0.4323	M	Oligodendroglioma, NOS	G2
	TCGA-HT-A4DV-01A	0.4656	0.4181	0.4132	0.4323	M	Oligodendroglioma, anaplastic	G3
	TCGA-HT-7467-01A	0.4928	0.3885	0.4227	0.434667	M	Oligodendroglioma, NOS	G2
	TCGA-S9-A6WO-01A	0.5198	0.4382	0.3465	0.434833	M	Astrocytoma, NOS	G2
	TCGA-S9-A7R7-01A	0.5313	0.3923	0.3818	0.435133	M	Astrocytoma, NOS	G2
	TCGA-DB-A4XA-01A	0.5275	0.424	0.3754	0.4423	M	Mixed glioma	G2
	TCGA-FG-8186-01A	0.6316	0.5078	0.1897	0.443033	M	Mixed glioma	G3
	TCGA-FG-A711-01A	0.6105	0.3457	0.3813	0.445833	M	Oligodendroglioma, NOS	G2
	TCGA-HT-8010-01A	0.524	0.3956	0.4263	0.448633	M	Oligodendroglioma, NOS	G2
	TCGA-E1-A7Z3-01A	0.5757	0.3959	0.3811	0.4509	M	Astrocytoma, NOS	G2
	TCGA-HW-7489-01A	0.5389	0.487	0.3285	0.451467	M	Mixed glioma	G2
	TCGA-WY-A85A-01A	0.5288	0.4383	0.3897	0.452267	M	Astrocytoma, NOS	G2
	TCGA-S9-A6U2-01A	0.6523	0.3232	0.382	0.4525	M	Oligodendroglioma, NOS	G2
	TCGA-DU-7011-01A	0.4881	0.3832	0.4923	0.454533	M	Mixed glioma	G2
	TCGA-VM-A8C8-01A	0.6388	0.2542	0.472	0.455	M	Oligodendroglioma, NOS	G2
	TCGA-CS-4944-01A	0.4762	0.4802	0.4122	0.4562	M	Astrocytoma, NOS	G2
	TCGA-S9-A7IQ-01A	0.5374	0.3627	0.4708	0.456967	M	Mixed glioma	G2
	TCGA-QH-A6CU-01A	0.5933	0.5875	0.1901	0.456967	M	Oligodendroglioma, anaplastic	G3
	TCGA-TM-A84L-01A	0.6002	0.4739	0.3053	0.4598	M	Mixed glioma	G2
	TCGA-HT-A5R7-01A	0.5112	0.3963	0.4747	0.460733	M	Astrocytoma, anaplastic	G3
	TCGA-QH-A86X-01A	0.6053	0.3516	0.4256	0.460833	M	Oligodendroglioma, NOS	G2
	TCGA-DU-5849-01A	0.5365	0.3747	0.4721	0.4611	M	Oligodendroglioma, NOS	G2
	TCGA-S9-A7IY-01A	0.6808	0.3896	0.3175	0.462633	M	Mixed glioma	G3
	TCGA-HT-8111-01A	0.6051	0.3346	0.4502	0.4633	M	Mixed glioma	G3
	TCGA-DU-A76O-01A	0.6933	0.2783	0.4193	0.463633	M	Astrocytoma, NOS	G2
	TCGA-E1-5311-01A	0.7129	0.1934	0.4895	0.465267	M	Oligodendroglioma, anaplastic	G3
	TCGA-DH-A7UR-01A	0.5826	0.3658	0.4525	0.466967	M	Oligodendroglioma, anaplastic	G3
	TCGA-FG-5964-01A	0.5247	0.4209	0.461	0.468867	M	Oligodendroglioma, NOS	G2
	TCGA-QH-A6CY-01A	0.5408	0.4158	0.4501	0.4689	M	Mixed glioma	G3
	TCGA-S9-A7QX-01A	0.7244	0.5148	0.1736	0.470933	M	Astrocytoma, anaplastic	G3
	TCGA-DU-5855-01A	0.6258	0.417	0.3703	0.471033	M	Mixed glioma	G3
	TCGA-HT-7603-01A	0.5675	0.4511	0.3947	0.4711	M	Oligodendroglioma, NOS	G2
	TCGA-HT-8563-01A	0.5482	0.4454	0.4216	0.471733	M	Astrocytoma, anaplastic	G3
	TCGA-P5-A5EW-01A	0.5536	0.4963	0.3686	0.472833	M	Astrocytoma, NOS	G2
	TCGA-HT-7481-01A	0.5364	0.473	0.4128	0.474067	M	Oligodendroglioma, NOS	G2
	TCGA-DB-5273-01A	0.5758	0.4201	0.4264	0.4741	M	Astrocytoma, anaplastic	G3
	TCGA-DU-6401-01A	0.6728	0.3264	0.4275	0.475567	M	Oligodendroglioma, NOS	G2
	TCGA-E1-A7YK-01A	0.5336	0.4144	0.4787	0.475567	M	Astrocytoma, anaplastic	G3
	TCGA-RY-A845-01A	0.6213	0.4647	0.3454	0.477133	M	Mixed glioma	G2
	TCGA-HT-7858-01A	0.6204	0.4362	0.3822	0.4796	M	Astrocytoma, NOS	G2
	TCGA-HW-7486-01A	0.5943	0.4465	0.3988	0.479867	M	Oligodendroglioma, NOS	G2
	TCGA-P5-A5EX-01A	0.5823	0.46	0.3974	0.4799	M	Oligodendroglioma, anaplastic	G3
	TCGA-QH-A65S-01A	0.6326	0.2775	0.5362	0.4821	M	Mixed glioma	G2
	TCGA-F6-A8O3-01A	0.6507	0.4724	0.3234	0.482167	M	Oligodendroglioma, NOS	G2
	TCGA-DU-6396-01A	0.6075	0.4472	0.3939	0.482867	M	Mixed glioma	G3
	TCGA-P5-A780-01A	0.6278	0.4487	0.376	0.484167	M	Astrocytoma, anaplastic	G3
	TCGA-E1-A7YW-01A	0.5326	0.6661	0.2653	0.488	M	Mixed glioma	G2
	TCGA-DU-7300-01A	0.5717	0.3823	0.5125	0.488833	M	Oligodendroglioma, anaplastic	G3
	TCGA-E1-A7Z6-01A	0.6657	0.3962	0.4075	0.4898	M	Astrocytoma, NOS	G2
	TCGA-DU-7019-01A	0.55	0.4934	0.4278	0.4904	M	Mixed glioma	G2
	TCGA-P5-A736-01A	0.5993	0.3782	0.4996	0.492367	M	Astrocytoma, anaplastic	G3
	TCGA-HT-7694-01A	0.5577	0.4495	0.4711	0.492767	M	Oligodendroglioma, anaplastic	G3
	TCGA-DB-5270-01A	0.4696	0.4729	0.54	0.494167	M	Mixed glioma	G3
	TCGA-HT-7470-01A	0.5741	0.4079	0.5017	0.494567	M	Oligodendroglioma, anaplastic	G3
	TCGA-DU-A6S3-01A	0.5834	0.3896	0.5133	0.495433	M	Oligodendroglioma, NOS	G2
	TCGA-FG-7634-01A	0.639	0.3311	0.5206	0.4969	M	Oligodendroglioma, NOS	G2
	TCGA-RY-A843-01A	0.5659	0.4219	0.5036	0.497133	M	Astrocytoma, anaplastic	G3
	TCGA-TQ-A7RG-01A	0.6951	0.4168	0.3817	0.497867	M	Mixed glioma	G2
	TCGA-VM-A8CH-01A	0.6106	0.4605	0.4226	0.4979	M	Astrocytoma, NOS	G2
	TCGA-E1-A7YQ-01A	0.5916	0.4711	0.4361	0.4996	M	Oligodendroglioma, anaplastic	G3
	TCGA-DU-6405-01A	0.384	0.1831	0.9326	0.4999	M	Astrocytoma, anaplastic	G3
	TCGA-DU-8166-01A	0.7499	0.4915	0.2589	0.5001	M	Mixed glioma	G2
	TCGA-S9-A6WQ-01A	0.6037	0.5412	0.3613	0.502067	M	Mixed glioma	G2
	TCGA-CS-4942-01A	0.6242	0.3935	0.4902	0.502633	M	Astrocytoma, anaplastic	G3
	TCGA-P5-A737-01A	0.7405	0.4359	0.3333	0.503233	M	Mixed glioma	G2
	TCGA-HT-7479-01A	0.5386	0.4411	0.5341	0.5046	M	Astrocytoma, anaplastic	G3
	TCGA-DH-5142-01A	0.5224	0.4613	0.5314	0.505033	M	Astrocytoma, anaplastic	G3
	TCGA-WH-A86K-01A	0.6214	0.4805	0.4142	0.505367	M	Astrocytoma, NOS	G2
	TCGA-DU-A5TR-01A	0.5664	0.3955	0.5565	0.506133	M	Mixed glioma	G2
	TCGA-QH-A6XA-01A	0.6427	0.38	0.4975	0.506733	M	Mixed glioma	G2
	TCGA-DB-A64V-01A	0.5691	0.4731	0.4788	0.507	M	Oligodendroglioma, NOS	G2
	TCGA-S9-A7IZ-01A	0.6199	0.4841	0.417	0.507	M	Astrocytoma, anaplastic	G3
	TCGA-TQ-A7RV-01A	0.642	0.2601	0.622	0.508033	M	Astrocytoma, NOS	G2
	TCGA-DB-A4XE-01A	0.5858	0.4354	0.506	0.509067	M	Mixed glioma	G3
	TCGA-HT-7686-01A	0.6288	0.4827	0.4176	0.5097	M	Astrocytoma, anaplastic	G3
	TCGA-HT-7689-01A	0.5799	0.5588	0.3911	0.509933	M	Oligodendroglioma, NOS	G2
	TCGA-FG-6689-01A	0.5705	0.4849	0.4799	0.511767	M	Astrocytoma, NOS	G2
	TCGA-P5-A5F0-01A	0.5542	0.467	0.5315	0.517567	M	Oligodendroglioma, NOS	G2
	TCGA-FG-8187-01A	0.559	0.602	0.3931	0.518033	M	Mixed glioma	G2
	TCGA-TM-A84O-01A	0.575	0.4466	0.5327	0.5181	M	Oligodendroglioma, anaplastic	G3
	TCGA-DU-A76R-01A	0.6412	0.4809	0.4372	0.519767	M	Oligodendroglioma, anaplastic	G3
	TCGA-HT-A618-01A	0.5568	0.4748	0.5329	0.5215	M	Astrocytoma, anaplastic	G3
	TCGA-HT-7877-01A	0.6256	0.3547	0.5847	0.521667	M	Oligodendroglioma, NOS	G2
	TCGA-HW-A5KL-01A	0.576	0.6305	0.3607	0.5224	M	Astrocytoma, NOS	G2
	TCGA-E1-5303-01A	0.5887	0.5451	0.4397	0.5245	M	Astrocytoma, anaplastic	G3
	TCGA-TM-A7CA-01A	0.6961	0.5336	0.3454	0.525033	M	Astrocytoma, NOS	G2
	TCGA-HW-7495-01A	0.6538	0.4597	0.4616	0.525033	M	Oligodendroglioma, NOS	G2
	TCGA-DU-7015-01A	0.734	0.4568	0.3847	0.525167	M	Oligodendroglioma, NOS	G2
	TCGA-DH-A7UV-01A	0.4206	0.7425	0.4152	0.5261	M	Astrocytoma, anaplastic	G3
	TCGA-DU-6408-01A	0.677	0.4773	0.4263	0.526867	M	Oligodendroglioma, anaplastic	G3
	TCGA-HT-A614-01A	0.6172	0.3711	0.5926	0.526967	M	Mixed glioma	G2
	TCGA-E1-A7Z4-01A	0.6684	0.2505	0.6629	0.527267	M	Astrocytoma, NOS	G2
	TCGA-DB-A64S-01A	0.5426	0.4162	0.6235	0.527433	M	Mixed glioma	G2
	TCGA-HT-7884-01B	0.6832	0.5241	0.3759	0.527733	M	Astrocytoma, NOS	G2
	TCGA-S9-A6TU-01A	0.6548	0.5073	0.4236	0.528567	M	Astrocytoma, NOS	G2
	TCGA-HT-A615-01A	0.6151	0.5128	0.458	0.528633	M	Oligodendroglioma, NOS	G2
	TCGA-DU-6542-01A	0.7499	0.3909	0.4454	0.528733	M	Mixed glioma	G3
	TCGA-FG-7638-01B	0.6359	0.4552	0.4969	0.529333	M	Oligodendroglioma, anaplastic	G3
	TCGA-TQ-A7RN-01A	0.6218	0.5486	0.4231	0.531167	M	Oligodendroglioma, NOS	G2
	TCGA-HT-7601-01A	0.582	0.4585	0.5545	0.531667	M	Astrocytoma, anaplastic	G3
	TCGA-HT-7482-01A	0.6566	0.4378	0.5008	0.531733	M	Mixed glioma	G2
	TCGA-RY-A847-01A	0.6163	0.5512	0.429	0.532167	M	Oligodendroglioma, NOS	G2
	TCGA-DU-A7TA-01A	0.6887	0.517	0.3927	0.5328	M	Oligodendroglioma, NOS	G2
	TCGA-DU-8163-01A	0.6177	0.4321	0.5486	0.5328	M	Mixed glioma	G3
	TCGA-S9-A6TW-01A	0.5722	0.4854	0.5419	0.533167	M	Oligodendroglioma, anaplastic	G3
	TCGA-HT-7478-01A	0.607	0.4577	0.5349	0.5332	M	Astrocytoma, NOS	G2
	TCGA-S9-A7R4-01A	0.7053	0.4999	0.3974	0.5342	M	Astrocytoma, anaplastic	G3
	TCGA-E1-A7YE-01A	0.6572	0.3518	0.5948	0.5346	M	Astrocytoma, anaplastic	G3
	TCGA-HT-7695-01A	0.6514	0.5083	0.4453	0.535	M	Oligodendroglioma, NOS	G2
	TCGA-TQ-A7RI-01A	0.7042	0.4887	0.4139	0.5356	M	Oligodendroglioma, NOS	G2
	TCGA-HT-A74J-01A	0.6164	0.368	0.6258	0.536733	M	Mixed glioma	G2
	TCGA-DU-A6S2-01A	0.6247	0.5409	0.4453	0.536967	M	Oligodendroglioma, NOS	G2
	TCGA-CS-4938-01B	0.7765	0.3135	0.5222	0.5374	M	Astrocytoma, NOS	G2
	TCGA-DB-A64U-01A	0.643	0.5248	0.4445	0.537433	M	Mixed glioma	G2
	TCGA-VM-A8CF-01A	0.6236	0.4913	0.5023	0.539067	M	Astrocytoma, anaplastic	G3
	TCGA-DH-5141-01A	0.5982	0.5263	0.4937	0.5394	M	Oligodendroglioma, anaplastic	G3
	TCGA-E1-5319-01A	0.6162	0.4785	0.5252	0.539967	M	Oligodendroglioma, NOS	G2
	TCGA-HT-7610-01A	0.6076	0.4463	0.5676	0.5405	M	Mixed glioma	G2
	TCGA-RY-A83X-01A	0.6204	0.5182	0.4864	0.541667	M	Oligodendroglioma, NOS	G2
	TCGA-DU-5871-01A	0.6705	0.3798	0.5771	0.542467	M	Mixed glioma	G2
	TCGA-DU-7007-01A	0.5136	0.605	0.5108	0.543133	M	Astrocytoma, NOS	G2
	TCGA-DU-A7T6-01A	0.6439	0.4845	0.5013	0.543233	M	Oligodendroglioma, anaplastic	G3
	TCGA-E1-A7YU-01A	0.6555	0.546	0.4316	0.544367	M	Mixed glioma	G3
	TCGA-FG-A60K-01A	0.7364	0.5483	0.3496	0.544767	M	Mixed glioma	G2
	TCGA-S9-A7QY-01A	0.6074	0.5466	0.4876	0.5472	M	Mixed glioma	G2
	TCGA-TQ-A7RJ-01A	0.5466	0.477	0.6182	0.547267	M	Mixed glioma	G2
	TCGA-FG-A4MY-01A	0.5653	0.5035	0.5736	0.547467	M	Mixed glioma	G2
	TCGA-HT-7474-01A	0.5408	0.5133	0.5925	0.548867	M	Mixed glioma	G2
	TCGA-FG-A70Y-01A	0.6203	0.5468	0.482	0.5497	M	Oligodendroglioma, NOS	G2
	TCGA-HT-7688-01A	0.603	0.5235	0.5235	0.55	M	Oligodendroglioma, anaplastic	G3
	TCGA-FG-A4MX-01A	0.7022	0.4741	0.4738	0.550033	M	Astrocytoma, NOS	G2
	TCGA-S9-A6TY-01A	0.6652	0.5377	0.4474	0.5501	M	Oligodendroglioma, NOS	G2
	TCGA-DU-A5TS-01A	0.6588	0.4345	0.559	0.550767	M	Oligodendroglioma, NOS	G2
	TCGA-DU-5870-01A	0.5708	0.5091	0.5735	0.551133	M	Oligodendroglioma, NOS	G2
	TCGA-TQ-A7RH-01A	0.5853	0.6017	0.4673	0.551433	M	Mixed glioma	G2
	TCGA-P5-A5F4-01A	0.603	0.4862	0.5666	0.551933	M	Oligodendroglioma, anaplastic	G3
	TCGA-VM-A8CA-01A	0.5869	0.5492	0.5208	0.5523	M	Oligodendroglioma, NOS	G2
	TCGA-S9-A7J1-01A	0.6318	0.594	0.4312	0.552333	M	Oligodendroglioma, NOS	G2
	TCGA-DU-A7TC-01A	0.6154	0.545	0.4968	0.5524	M	Astrocytoma, NOS	G2
	TCGA-S9-A6WE-01A	0.6102	0.6049	0.4442	0.5531	M	Oligodendroglioma, NOS	G2
	TCGA-DU-A5TP-01A	0.5978	0.539	0.5225	0.5531	M	Astrocytoma, anaplastic	G3
	TCGA-QH-A6X5-01A	0.6478	0.5247	0.4892	0.5539	M	Mixed glioma	G2
	TCGA-DB-5274-01A	0.6496	0.5299	0.4824	0.553967	M	Mixed glioma	G3
	TCGA-WY-A85C-01A	0.6628	0.5297	0.4715	0.554667	M	Astrocytoma, NOS	G2
	TCGA-S9-A6U8-01A	0.6408	0.5684	0.4558	0.555	M	Astrocytoma, NOS	G2
	TCGA-DB-A4XC-01A	0.576	0.4838	0.6057	0.555167	M	Mixed glioma	G2
	TCGA-DU-7298-01A	0.6317	0.5269	0.5092	0.555933	M	Astrocytoma, anaplastic	G3
	TCGA-P5-A733-01A	0.6408	0.4198	0.6118	0.557467	M	Astrocytoma, NOS	G2
	TCGA-DB-A75L-01A	0.6455	0.5466	0.4819	0.558	M	Astrocytoma, anaplastic	G3
	TCGA-FG-A60L-01A	0.5721	0.499	0.6044	0.5585	M	Astrocytoma, NOS	G2
	TCGA-DU-7306-01A	0.6889	0.5613	0.4267	0.558967	M	Mixed glioma	G2
	TCGA-FG-7636-01A	0.699	0.5945	0.3933	0.562267	M	Astrocytoma, anaplastic	G3
	TCGA-HT-7676-01A	0.6515	0.4154	0.6225	0.563133	M	Oligodendroglioma, NOS	G2
	TCGA-P5-A77W-01A	0.6705	0.5631	0.4585	0.564033	M	Mixed glioma	G3
	TCGA-FG-6691-01A	0.6068	0.2888	0.7981	0.564567	M	Astrocytoma, NOS	G2
	TCGA-WY-A859-01A	0.5929	0.5217	0.5814	0.565333	M	Astrocytoma, NOS	G2
	TCGA-TQ-A7RW-01A	0.6247	0.5014	0.5711	0.565733	M	Mixed glioma	G2
	TCGA-HW-7487-01A	0.6364	0.5062	0.5564	0.566333	M	Oligodendroglioma, NOS	G2
	TCGA-TQ-A7RR-01A	0.6276	0.4938	0.5782	0.566533	M	Mixed glioma	G2
	TCGA-CS-5393-01A	0.4647	0.5697	0.6667	0.567033	M	Astrocytoma, anaplastic	G3
	TCGA-DU-7009-01A	0.7032	0.5119	0.4879	0.567667	M	Oligodendroglioma, NOS	G2
	TCGA-QH-A65X-01A	0.7114	0.3183	0.6744	0.568033	M	Mixed glioma	G3
	TCGA-HT-A74L-01A	0.7587	0.5407	0.4059	0.568433	M	Mixed glioma	G2
	TCGA-P5-A5EV-01A	0.7001	0.5244	0.4815	0.568667	M	Astrocytoma, NOS	G2
	TCGA-HW-8320-01A	0.7861	0.5148	0.406	0.568967	M	Astrocytoma, anaplastic	G3
	TCGA-P5-A781-01A	0.5967	0.5606	0.5543	0.570533	M	Astrocytoma, anaplastic	G3
	TCGA-TM-A7CF-01A	0.5949	0.4423	0.6747	0.570633	M	Astrocytoma, NOS	G2
	TCGA-R8-A6MO-01A	0.6565	0.5769	0.4785	0.570633	M	Oligodendroglioma, NOS	G2
	TCGA-DB-A75M-01A	0.6759	0.5093	0.5292	0.571467	M	Astrocytoma, NOS	G2
	TCGA-E1-5305-01A	0.6909	0.4949	0.5286	0.571467	M	Astrocytoma, anaplastic	G3
	TCGA-S9-A7QW-01A	0.7466	0.6834	0.2849	0.571633	M	Astrocytoma, anaplastic	G3
	TCGA-WY-A85D-01A	0.6935	0.5448	0.4774	0.5719	M	Mixed glioma	G2
	TCGA-S9-A6TX-01A	0.6714	0.5822	0.4624	0.572	M	Oligodendroglioma, anaplastic	G3
	TCGA-S9-A89Z-01A	0.6192	0.5199	0.5814	0.5735	M	Astrocytoma, anaplastic	G3
	TCGA-DU-A5TW-01A	0.7144	0.5924	0.4144	0.573733	M	Astrocytoma, anaplastic	G3
	TCGA-HT-8108-01A	0.7014	0.5626	0.4581	0.574033	M	Oligodendroglioma, NOS	G2
	TCGA-HT-8109-01A	0.5997	0.5496	0.5736	0.5743	M	Oligodendroglioma, anaplastic	G3
	TCGA-TM-A84Q-01A	0.6551	0.6404	0.433	0.576167	M	Astrocytoma, NOS	G2
	TCGA-HT-7483-01A	0.6835	0.6049	0.441	0.576467	M	Mixed glioma	G2
	TCGA-FG-A6J1-01A	0.6866	0.5126	0.533	0.5774	M	Oligodendroglioma, NOS	G2
	TCGA-P5-A5EZ-01A	0.5997	0.5739	0.5588	0.577467	M	Astrocytoma, anaplastic	G3
	TCGA-HT-7616-01A	0.6265	0.5554	0.5528	0.578233	M	Oligodendroglioma, anaplastic	G3
	TCGA-S9-A6TS-01A	0.7034	0.6078	0.4245	0.578567	M	Astrocytoma, anaplastic	G3
	TCGA-DH-A7US-01A	0.6816	0.5032	0.5525	0.5791	M	Oligodendroglioma, NOS	G2
	TCGA-HT-7879-01A	0.6967	0.5907	0.4524	0.579933	M	Mixed glioma	G3
	TCGA-DU-7304-01A	0.6162	0.5196	0.605	0.580267	M	Mixed glioma	G3
	TCGA-S9-A6WL-01A	0.6414	0.5979	0.5015	0.580267	M	Astrocytoma, anaplastic	G3
	TCGA-S9-A6U5-01A	0.6744	0.576	0.4915	0.580633	M	Astrocytoma, NOS	G2
	TCGA-HT-7476-01A	0.6346	0.5121	0.5958	0.580833	M	Astrocytoma, NOS	G2
	TCGA-HT-A61B-01A	0.6755	0.7028	0.3707	0.583	M	Astrocytoma, anaplastic	G3
	TCGA-CS-6665-01A	0.678	0.4059	0.6655	0.583133	M	Astrocytoma, anaplastic	G3
	TCGA-DU-6397-01A	0.6262	0.5856	0.5394	0.583733	M	Oligodendroglioma, anaplastic	G3
	TCGA-DU-5853-01A	0.7262	0.5329	0.4932	0.5841	M	Mixed glioma	G2
	TCGA-S9-A6WD-01A	0.655	0.5602	0.5393	0.584833	M	Oligodendroglioma, anaplastic	G3
	TCGA-QH-A6X9-01A	0.657	0.5762	0.5219	0.585033	M	Oligodendroglioma, NOS	G2
	TCGA-FG-5965-01B	0.5952	0.5491	0.6124	0.585567	M	Mixed glioma	G2
	TCGA-HT-A74K-01A	0.6672	0.5386	0.5543	0.5867	M	Oligodendroglioma, anaplastic	G3
	TCGA-DH-5143-01A	0.5462	0.5824	0.633	0.5872	M	Mixed glioma	G3
	TCGA-R8-A6MK-01A	0.6167	0.4798	0.6766	0.591033	M	Oligodendroglioma, NOS	G2
	TCGA-HT-7608-01A	0.7151	0.5774	0.4836	0.592033	M	Mixed glioma	G2
	TCGA-HT-7480-01A	0.6544	0.484	0.6382	0.5922	M	Oligodendroglioma, NOS	G2
	TCGA-P5-A5F2-01A	0.6399	0.5244	0.6127	0.592333	M	Astrocytoma, NOS	G2
	TCGA-HT-A616-01A	0.6612	0.4911	0.6284	0.593567	M	Astrocytoma, NOS	G2
	TCGA-DH-A66G-01A	0.6655	0.5108	0.6107	0.595667	M	Oligodendroglioma, anaplastic	G3
	TCGA-QH-A65V-01A	0.6685	0.6543	0.4664	0.5964	M	Oligodendroglioma, NOS	G2
	TCGA-HW-A5KM-01A	0.6809	0.6289	0.4799	0.596567	M	Astrocytoma, NOS	G2
	TCGA-DB-A64L-01A	0.6646	0.5435	0.5827	0.596933	M	Oligodendroglioma, NOS	G2
	TCGA-HT-A5R9-01A	0.695	0.5333	0.5638	0.597367	M	Oligodendroglioma, anaplastic	G3
	TCGA-E1-A7YJ-01A	0.6593	0.5458	0.592	0.599033	M	Astrocytoma, anaplastic	G3
	TCGA-TQ-A7RO-01A	0.7128	0.5835	0.5083	0.601533	M	Mixed glioma	G2
	TCGA-FG-7641-01B	0.6229	0.6261	0.558	0.602333	M	Oligodendroglioma, NOS	G2
	TCGA-HT-7485-01A	0.6883	0.4363	0.6832	0.6026	M	Astrocytoma, NOS	G2
	TCGA-S9-A6UB-01A	0.7609	0.6189	0.4295	0.6031	M	Oligodendroglioma, NOS	G2
	TCGA-TQ-A7RK-01A	0.7179	0.6493	0.4427	0.6033	M	Oligodendroglioma, NOS	G2
	TCGA-DU-8167-01A	0.6664	0.5433	0.607	0.605567	M	Mixed glioma	G2
	TCGA-DU-A5TU-01A	0.6496	0.5398	0.6293	0.606233	M	Astrocytoma, NOS	G2
	TCGA-FG-8188-01A	0.6412	0.646	0.5322	0.606467	M	Mixed glioma	G2
	TCGA-S9-A7J3-01A	0.6774	0.578	0.5654	0.606933	M	Oligodendroglioma, anaplastic	G3
	TCGA-HT-8012-01A	0.6253	0.7383	0.4581	0.607233	M	Oligodendroglioma, NOS	G2
	TCGA-DB-5277-01A	0.686	0.6622	0.474	0.6074	M	Astrocytoma, anaplastic	G3
	TCGA-DU-6399-01A	0.6953	0.6048	0.5237	0.607933	M	Oligodendroglioma, NOS	G2
	TCGA-P5-A731-01A	0.6814	0.5033	0.6412	0.608633	M	Mixed glioma	G2
	TCGA-TM-A84H-01A	0.6953	0.4838	0.6472	0.608767	M	Mixed glioma	G3
	TCGA-P5-A77X-01A	0.6403	0.5349	0.6528	0.609333	M	Mixed glioma	G2
	TCGA-FG-A710-01A	0.6891	0.5351	0.6122	0.612133	M	Oligodendroglioma, NOS	G2
	TCGA-IK-8125-01A	0.6529	0.577	0.6068	0.612233	M	Mixed glioma	G3
	TCGA-DB-A4X9-01A	0.7312	0.6382	0.4694	0.612933	M	Mixed glioma	G2
	TCGA-EZ-7264-01A	0.855	0.5329	0.4546	0.614167	M	Oligodendroglioma, NOS	G2
	TCGA-WY-A85E-01A	0.6607	0.5623	0.6211	0.6147	M	Mixed glioma	G2
	TCGA-HT-7472-01A	0.6729	0.5075	0.6727	0.6177	M	Oligodendroglioma, NOS	G2
	TCGA-E1-A7YO-01A	0.6701	0.6425	0.5484	0.620333	M	Oligodendroglioma, anaplastic	G3
	TCGA-QH-A870-01A	0.7076	0.5367	0.6188	0.621033	M	Mixed glioma	G3
	TCGA-HT-7609-01A	0.7553	0.5163	0.5916	0.621067	M	Mixed glioma	G3
	TCGA-S9-A7R3-01A	0.7451	0.6424	0.4765	0.621333	M	Astrocytoma, NOS	G2
	TCGA-P5-A5F1-01A	0.5787	0.6497	0.6394	0.6226	M	Astrocytoma, NOS	G2
	TCGA-VW-A7QS-01A	0.7874	0.6578	0.4237	0.622967	M	Oligodendroglioma, anaplastic	G3
	TCGA-CS-6667-01A	0.6618	0.5188	0.6922	0.624267	M	Astrocytoma, NOS	G2
	TCGA-DU-6407-01A	0.7422	0.6897	0.4467	0.6262	M	Oligodendroglioma, NOS	G2
	TCGA-FG-8185-01A	0.7351	0.6658	0.4782	0.626367	M	Astrocytoma, anaplastic	G3
	TCGA-FG-5962-01B	0.7009	0.522	0.6566	0.6265	M	Oligodendroglioma, anaplastic	G3
	TCGA-S9-A6U9-01A	0.6835	0.5674	0.6337	0.6282	M	Astrocytoma, anaplastic	G3
	TCGA-S9-A7R8-01A	0.7571	0.7067	0.4232	0.629	M	Astrocytoma, anaplastic	G3
	TCGA-DB-A4XB-01A	0.7607	0.6627	0.4667	0.630033	M	Astrocytoma, anaplastic	G3
	TCGA-HT-8114-01A	0.6266	0.6508	0.6144	0.6306	M	Mixed glioma	G3
	TCGA-DU-6395-01A	0.6422	0.5459	0.7041	0.630733	M	Mixed glioma	G2
	TCGA-DU-A6S7-01A	0.7539	0.6406	0.4985	0.631	M	Astrocytoma, anaplastic	G3
	TCGA-FG-7637-01A	0.7521	0.6176	0.5247	0.631467	M	Mixed glioma	G2
	TCGA-HT-7606-01A	0.7514	0.725	0.422	0.6328	M	Astrocytoma, NOS	G2
	TCGA-S9-A6WH-01A	0.7857	0.6467	0.466	0.6328	M	Mixed glioma	G2
	TCGA-S9-A7QZ-01A	0.7133	0.6645	0.5216	0.633133	M	Oligodendroglioma, NOS	G2
	TCGA-S9-A6TZ-01A	0.6948	0.5974	0.6098	0.634	M	Astrocytoma, NOS	G2
	TCGA-RY-A83Y-01A	0.7217	0.6163	0.5652	0.6344	M	Oligodendroglioma, NOS	G2
	TCGA-QH-A6X8-01A	0.6975	0.5815	0.6265	0.635167	M	Oligodendroglioma, anaplastic	G3
	TCGA-HT-A74O-01A	0.706	0.6241	0.581	0.637033	M	Astrocytoma, anaplastic	G3
	TCGA-RY-A840-01A	0.6827	0.5677	0.6614	0.637267	M	Oligodendroglioma, anaplastic	G3
	TCGA-DB-A4XH-01A	0.6832	0.5747	0.6547	0.637533	M	Mixed glioma	G2
	TCGA-CS-6666-01A	0.7999	0.5928	0.5212	0.637967	M	Astrocytoma, anaplastic	G3
	TCGA-HT-7690-01A	0.6952	0.5609	0.6614	0.639167	M	Mixed glioma	G3
	TCGA-S9-A7J2-01A	0.778	0.4159	0.7273	0.6404	M	Oligodendroglioma, anaplastic	G3
	TCGA-DB-5281-01A	0.7468	0.4586	0.7161	0.6405	M	Mixed glioma	G3
	TCGA-FG-A6J3-01A	0.7609	0.5291	0.6316	0.640533	M	Astrocytoma, anaplastic	G3
	TCGA-DB-A64P-01A	0.7029	0.6076	0.6158	0.6421	M	Oligodendroglioma, anaplastic	G3
	TCGA-QH-A6CZ-01A	0.7906	0.5959	0.5429	0.643133	M	Mixed glioma	G2
	TCGA-CS-6670-01A	0.7597	0.5378	0.632	0.643167	M	Oligodendroglioma, anaplastic	G3
	TCGA-IK-7675-01A	0.7955	0.4251	0.7152	0.645267	M	Oligodendroglioma, NOS	G2
	TCGA-HW-7490-01A	0.6862	0.6011	0.6533	0.646867	M	Astrocytoma, NOS	G2
	TCGA-HT-7687-01A	0.7161	0.6033	0.6221	0.647167	M	Oligodendroglioma, anaplastic	G3
	TCGA-HT-7477-01B	0.6947	0.6894	0.5589	0.647667	M	Astrocytoma, anaplastic	G3
	TCGA-S9-A6WP-01A	0.7348	0.5821	0.6275	0.648133	M	Mixed glioma	G3
	TCGA-DU-7299-01A	0.6685	0.614	0.6638	0.648767	M	Astrocytoma, anaplastic	G3
	TCGA-DH-A66D-01A	0.7271	0.494	0.7264	0.649167	M	Astrocytoma, anaplastic	G3
	TCGA-HT-8013-01A	0.7079	0.5574	0.683	0.649433	M	Mixed glioma	G2
	TCGA-S9-A7IS-01A	0.7068	0.6564	0.5892	0.6508	M	Astrocytoma, anaplastic	G3
	TCGA-P5-A730-01A	0.7328	0.5434	0.6767	0.650967	M	Mixed glioma	G3
	TCGA-E1-A7YI-01A	0.8019	0.7011	0.4514	0.651467	M	Astrocytoma, anaplastic	G3
	TCGA-DU-7302-01A	0.6755	0.6314	0.6522	0.653033	M	Oligodendroglioma, anaplastic	G3
	TCGA-HW-A5KJ-01A	0.6955	0.619	0.6507	0.655067	M	Oligodendroglioma, anaplastic	G3
	TCGA-E1-5307-01A	0.7388	0.6093	0.6173	0.655133	M	Astrocytoma, anaplastic	G3
	TCGA-HW-8322-01A	0.7678	0.7078	0.4901	0.655233	M	Oligodendroglioma, NOS	G2
	TCGA-DB-A64R-01A	0.7955	0.7359	0.4372	0.6562	M	Oligodendroglioma, NOS	G2
	TCGA-TM-A7C5-01A	0.7472	0.6221	0.6024	0.657233	M	Mixed glioma	G2
	TCGA-DU-7294-01A	0.7734	0.5319	0.6675	0.6576	M	Oligodendroglioma, NOS	G2
	TCGA-FG-A6IZ-01A	0.7849	0.6485	0.5446	0.659333	M	Oligodendroglioma, NOS	G2
	TCGA-HT-7692-01A	0.6989	0.5645	0.7151	0.6595	M	Mixed glioma	G2
	TCGA-FG-6690-01A	0.7164	0.6004	0.6649	0.660567	M	Oligodendroglioma, NOS	G2
	TCGA-S9-A7R1-01A	0.7292	0.5708	0.6823	0.660767	M	Oligodendroglioma, NOS	G2
	TCGA-HW-7491-01A	0.7456	0.5033	0.7353	0.6614	M	Oligodendroglioma, NOS	G2
	TCGA-HT-8105-01A	0.6983	0.6402	0.6481	0.6622	M	Oligodendroglioma, anaplastic	G3
	TCGA-E1-5322-01A	0.6738	0.5835	0.7312	0.662833	M	Mixed glioma	G2
	TCGA-VM-A8CB-01A	0.8002	0.7371	0.4555	0.664267	M	Oligodendroglioma, anaplastic	G3
	TCGA-FG-A60J-01A	0.7022	0.6213	0.6734	0.665633	M	Mixed glioma	G2
	TCGA-HT-7677-01A	0.7598	0.5748	0.6641	0.666233	M	Oligodendroglioma, anaplastic	G3
	TCGA-DH-A66B-01A	0.7103	0.6215	0.6702	0.667333	M	Astrocytoma, anaplastic	G3
	TCGA-FG-A87N-01A	0.7207	0.6436	0.6423	0.668867	M	Astrocytoma, anaplastic	G3
	TCGA-QH-A65R-01A	0.7102	0.6387	0.6578	0.6689	M	Oligodendroglioma, anaplastic	G3
	TCGA-HT-7855-01A	0.7982	0.7531	0.4582	0.669833	M	Astrocytoma, anaplastic	G3
	TCGA-DU-7010-01A	0.7494	0.6243	0.6512	0.674967	M	Astrocytoma, anaplastic	G3
	TCGA-QH-A6X3-01A	0.6762	0.672	0.6831	0.6771	M	Mixed glioma	G2
	TCGA-E1-A7YV-01A	0.713	0.6578	0.6618	0.677533	M	Mixed glioma	G3
	TCGA-HT-7604-01A	0.7766	0.7199	0.5485	0.681667	M	Astrocytoma, NOS	G2
	TCGA-P5-A735-01A	0.6899	0.631	0.7242	0.6817	M	Astrocytoma, NOS	G2
	TCGA-DB-A64W-01A	0.7429	0.5961	0.717	0.685333	M	Mixed glioma	G3
	TCGA-DU-A6S6-01A	0.7324	0.6394	0.6875	0.686433	M	Mixed glioma	G2
	TCGA-DB-A64Q-01A	0.7575	0.6212	0.6814	0.6867	M	Mixed glioma	G2
	TCGA-KT-A74X-01A	0.6992	0.6539	0.7081	0.687067	M	Mixed glioma	G3
	TCGA-HW-8319-01A	0.767	0.6587	0.6439	0.689867	M	Astrocytoma, anaplastic	G3
	TCGA-CS-5396-01A	0.7184	0.6698	0.6845	0.6909	M	Oligodendroglioma, anaplastic	G3
	TCGA-QH-A6CW-01A	0.7122	0.6627	0.6978	0.6909	M	Mixed glioma	G3
	TCGA-DU-A6S8-01A	0.7289	0.6968	0.648	0.691233	M	Oligodendroglioma, anaplastic	G3
	TCGA-E1-5318-01A	0.7199	0.6437	0.7146	0.692733	M	Oligodendroglioma, NOS	G2
	TCGA-E1-5304-01A	0.9153	0.749	0.4257	0.696667	M	Astrocytoma, anaplastic	G3
	TCGA-DU-7301-01A	0.7457	0.6657	0.6805	0.6973	M	Oligodendroglioma, NOS	G2
	TCGA-DU-8164-01A	0.7661	0.6908	0.6369	0.697933	M	Oligodendroglioma, NOS	G2
	TCGA-S9-A6TV-01A	0.7459	0.6857	0.6623	0.697967	M	Mixed glioma	G3
	TCGA-DB-A75K-01A	0.736	0.7004	0.6591	0.6985	M	Mixed glioma	G3
	TCGA-DU-7018-01A	0.7353	0.6528	0.7114	0.699833	M	Oligodendroglioma, anaplastic	G3
	TCGA-TQ-A7RF-01A	0.8018	0.5867	0.719	0.7025	M	Oligodendroglioma, anaplastic	G3
	TCGA-DB-A4XF-01A	0.7514	0.6831	0.682	0.7055	M	Astrocytoma, anaplastic	G3
	TCGA-DU-6400-01A	0.7461	0.664	0.7177	0.709267	M	Oligodendroglioma, NOS	G2
	TCGA-TQ-A7RQ-01A	0.7627	0.6772	0.6928	0.7109	M	Oligodendroglioma, NOS	G2
	TCGA-VV-A829-01A	0.775	0.6504	0.7086	0.711333	M	Mixed glioma	G3
	TCGA-TM-A84G-01A	0.7788	0.6311	0.7283	0.712733	M	Oligodendroglioma, anaplastic	G3
	TCGA-R8-A6ML-01A	0.7636	0.6908	0.6902	0.714867	M	Oligodendroglioma, anaplastic	G3
	TCGA-DH-A7UU-01A	0.7299	0.6582	0.7592	0.715767	M	Astrocytoma, anaplastic	G3
	TCGA-DB-5279-01A	0.7642	0.671	0.7202	0.718467	M	Oligodendroglioma, NOS	G2
	TCGA-DU-A7T8-01A	0.7486	0.7286	0.6848	0.720667	M	Mixed glioma	G3
	TCGA-HT-7611-01A	0.7646	0.7159	0.6919	0.724133	M	Mixed glioma	G2
	TCGA-HT-7471-01A	0.7623	0.647	0.7638	0.724367	M	Oligodendroglioma, anaplastic	G3
	TCGA-DB-A64X-01A	0.7595	0.7184	0.7084	0.728767	M	Astrocytoma, anaplastic	G3
	TCGA-DH-A66F-01A	0.7823	0.6854	0.7196	0.7291	M	Oligodendroglioma, NOS	G2
	TCGA-RY-A83Z-01A	0.7564	0.7128	0.7192	0.729467	M	Astrocytoma, anaplastic	G3
	TCGA-DB-5275-01A	0.7307	0.7284	0.7336	0.7309	M	Mixed glioma	G3
	TCGA-DU-6394-01A	0.8238	0.7222	0.6686	0.7382	M	Oligodendroglioma, anaplastic	G3
	TCGA-DH-A669-01A	0.8107	0.6833	0.7337	0.742567	M	Oligodendroglioma, anaplastic	G3
	TCGA-DH-5144-01A	0.7799	0.6949	0.764	0.746267	M	Oligodendroglioma, anaplastic	G3
	TCGA-HT-7468-01A	0.7958	0.7887	0.6575	0.747333	M	Oligodendroglioma, anaplastic	G3
	TCGA-DB-A4XG-01A	0.7905	0.7163	0.7421	0.749633	M	Oligodendroglioma, anaplastic	G3
	TCGA-TQ-A7RU-01A	0.8136	0.8001	0.6379	0.750533	M	Oligodendroglioma, NOS	G2
	TCGA-DB-A4XD-01A	0.7687	0.7436	0.7438	0.752033	M	Astrocytoma, anaplastic	G3
	TCGA-HT-7875-01A	0.7836	0.7282	0.7628	0.7582	M	Oligodendroglioma, NOS	G2
	TCGA-QH-A65Z-01A	0.7778	0.7563	0.7496	0.761233	M	Oligodendroglioma, NOS	G2
	TCGA-HT-7693-01A	0.8407	0.7081	0.7357	0.7615	M	Oligodendroglioma, NOS	G2
	TCGA-FG-A4MT-01A	0.7614	0.7677	0.7574	0.762167	M	Oligodendroglioma, NOS	G2
	TCGA-CS-5394-01A	0.7779	0.735	0.7826	0.765167	M	Astrocytoma, anaplastic	G3
	TCGA-TM-A84I-01A	0.8017	0.7313	0.7667	0.766567	M	Astrocytoma, anaplastic	G3
	TCGA-VV-A86M-01A	0.7618	0.7562	0.7844	0.767467	M	Astrocytoma, anaplastic	G3
	TCGA-DU-5874-01A	0.7989	0.78	0.775	0.784633	M	Oligodendroglioma, NOS	G2
	TCGA-DU-8168-01A	0.8579	0.7753	0.7221	0.7851	M	Oligodendroglioma, anaplastic	G3
	TCGA-CS-4943-01A	0.8043	0.8032	0.7716	0.793033	M	Astrocytoma, anaplastic	G3
	TCGA-S9-A7J0-01A	0.8571	0.7938	0.7287	0.7932	M	Oligodendroglioma, anaplastic	G3
	TCGA-DU-7008-01A	0.8482	0.7648	0.7827	0.798567	M	Oligodendroglioma, NOS	G2
	TCGA-P5-A72Z-01A	0.8912	0.7097	0.8023	0.801067	M	Oligodendroglioma, anaplastic	G3
	TCGA-TM-A84M-01A	0.8324	0.7855	0.7859	0.801267	M	Oligodendroglioma, anaplastic	G3
	TCGA-E1-A7YS-01A	0.8608	0.7861	0.7756	0.8075	M	Oligodendroglioma, anaplastic	G3
	TCGA-TM-A84J-01A	0.8634	0.8058	0.7671	0.8121	M	Oligodendroglioma, anaplastic	G3
	TCGA-DU-6393-01A	0.8366	0.7779	0.8244	0.812967	M	Oligodendroglioma, anaplastic	G3
	TCGA-CS-6668-01A	0.8707	0.7672	0.807	0.814967	M	Oligodendroglioma, NOS	G2
	TCGA-DU-6410-01A	0.8627	0.7578	0.8341	0.8182	M	Oligodendroglioma, anaplastic	G3

## Sheet: glioblastoma
		target ID (HumanMethylation450 beadarray)
	TCGA sample ID	cg04502985	cg11847222	cg13031251	Mean b-value	methylation status
	TCGA-76-6285-01A	0.01347	0.01417	0.06393	0.0305233	U
	TCGA-19-5956-01A	0.01573	0.01577	0.06426	0.03192	U
	TCGA-76-6282-01A	0.01939	0.01512	0.0666	0.0337033	U
	TCGA-19-5950-01A	0.01638	0.01631	0.06998	0.0342233	U
	TCGA-76-4931-01A	0.02096	0.01917	0.06363	0.0345867	U
	TCGA-06-5416-01A	0.01458	0.01769	0.07209	0.0347867	U
	TCGA-19-5947-01A	0.02172	0.01521	0.07252	0.0364833	U
	TCGA-06-5858-01A	0.02213	0.01464	0.07439	0.0370533	U
	TCGA-28-5208-01A	0.01834	0.01673	0.07634	0.0371367	U
	TCGA-26-A7UX-01B	0.0246	0.01399	0.07344	0.0373433	U
	TCGA-26-5139-01A	0.02109	0.01776	0.07516	0.0380033	U
	TCGA-14-0781-01B	0.01627	0.02158	0.07679	0.0382133	U
	TCGA-28-5220-01A	0.01685	0.01864	0.07934	0.0382767	U
	TCGA-76-4934-01A	0.02119	0.01716	0.07764	0.0386633	U
	TCGA-76-4935-01A	0.0229	0.01767	0.0786	0.0397233	U
	TCGA-19-5952-01A	0.01696	0.02009	0.08229	0.03978	U
	TCGA-06-6699-01A	0.02018	0.01762	0.08167	0.0398233	U
	TCGA-76-6283-01A	0.01769	0.01576	0.08632	0.0399233	U
	TCGA-28-5213-01A	0.02241	0.02157	0.07662	0.0402	U
	TCGA-76-4926-01B	0.01737	0.01909	0.08808	0.0415133	U
	TCGA-06-5412-01A	0.02488	0.01885	0.08166	0.0417967	U
	TCGA-06-A6S0-01A	0.02358	0.02159	0.08029	0.04182	U
	TCGA-28-5216-01A	0.02129	0.01948	0.08565	0.04214	U
	TCGA-4W-AA9S-01A	0.02974	0.01808	0.07912	0.0423133	U
	TCGA-76-6664-01A	0.01885	0.01791	0.09174	0.0428333	U
	TCGA-4W-AA9T-01A	0.0261	0.02166	0.08214	0.0433	U
	TCGA-81-5911-01A	0.02088	0.01752	0.09198	0.04346	U
	TCGA-14-0736-01A	0.02872	0.01713	0.08467	0.0435067	U
	TCGA-76-4928-01B	0.02368	0.01743	0.08964	0.0435833	U
	TCGA-06-5408-01A	0.02106	0.01428	0.09773	0.0443567	U
	TCGA-06-0152-01A	0.02754	0.01816	0.08873	0.04481	U
	TCGA-06-0190-01A	0.02566	0.01541	0.09358	0.0448833	U
	TCGA-06-5418-01A	0.02678	0.01904	0.09159	0.0458033	U
	TCGA-19-5954-01A	0.03356	0.0171	0.08794	0.0462	U
	TCGA-26-6173-01A	0.0196	0.01908	0.1024	0.0470267	U
	TCGA-19-5955-01A	0.02912	0.02222	0.08999	0.04711	U
	TCGA-06-6388-01A	0.02947	0.01943	0.09333	0.04741	U
	TCGA-76-6657-01A	0.02096	0.02466	0.0968	0.0474733	U
	TCGA-06-0211-01A	0.04612	0.01827	0.07822	0.0475367	U
	TCGA-06-A5U1-01A	0.02208	0.02126	0.09946	0.0476	U
	TCGA-OX-A56R-01A	0.03318	0.01562	0.09427	0.04769	U
	TCGA-87-5896-01A	0.02033	0.02076	0.1022	0.0477633	U
	TCGA-06-6697-01A	0.02398	0.0167	0.1041	0.04826	U
	TCGA-41-6646-01A	0.02702	0.01662	0.1015	0.04838	U
	TCGA-06-1806-01A	0.02655	0.01542	0.104	0.0486567	U
	TCGA-28-5219-01A	0.02471	0.01999	0.1013	0.0486667	U
	TCGA-19-0957-01C	0.03436	0.01811	0.1008	0.05109	U
	TCGA-19-1389-01A	0.03313	0.02006	0.1009	0.0513633	U
	TCGA-26-5135-01A	0.02683	0.01892	0.1097	0.0518167	U
	TCGA-26-6174-01A	0.02572	0.02467	0.1056	0.0519967	U
	TCGA-76-6280-01A	0.02053	0.01977	0.116	0.0521	U
	TCGA-06-0210-01A	0.02682	0.01717	0.1127	0.05223	U
	TCGA-74-6575-01A	0.02132	0.0206	0.1153	0.0524067	U
	TCGA-26-5134-01A	0.02614	0.01899	0.1151	0.05341	U
	TCGA-06-1804-01A	0.01758	0.02537	0.1179	0.0536167	U
	TCGA-76-6661-01B	0.02837	0.01873	0.1139	0.0536667	U
	TCGA-14-1395-01B	0.03563	0.02138	0.1059	0.0543033	U
	TCGA-06-0650-01A	0.0303	0.02458	0.111	0.0552933	U
	TCGA-06-6700-01A	0.03736	0.02486	0.1069	0.0563733	U
	TCGA-06-6698-01A	0.07128	0.01623	0.08397	0.05716	U
	TCGA-76-4927-01A	0.03144	0.02159	0.1189	0.05731	U
	TCGA-14-1034-02B	0.01858	0.01712	0.137	0.0575667	U
	TCGA-32-1979-01A	0.02184	0.01794	0.1361	0.0586267	U
	TCGA-32-5222-01A	0.04714	0.02158	0.1073	0.0586733	U
	TCGA-06-5410-01A	0.05599	0.01973	0.1025	0.0594067	U
	TCGA-12-5299-01A	0.06471	0.01885	0.09527	0.05961	U
	TCGA-4W-AA9R-01A	0.04395	0.02162	0.116	0.0605233	U
	TCGA-06-6695-01A	0.03716	0.02904	0.1205	0.0622333	U
	TCGA-06-5413-01A	0.1044	0.01834	0.07085	0.06453	U
	TCGA-32-1980-01A	0.06698	0.01876	0.1099	0.0652133	U
	TCGA-74-6577-01A	0.02875	0.02496	0.148	0.0672367	U
	TCGA-06-0125-01A	0.1055	0.02335	0.1006	0.0764833	U
	TCGA-76-6192-01A	0.04573	0.02348	0.1662	0.07847	U
	TCGA-06-6693-01A	0.07447	0.02302	0.1405	0.07933	U
	TCGA-76-6193-01A	0.07711	0.02863	0.1349	0.0802133	U
	TCGA-RR-A6KC-01A	0.1058	0.03063	0.1053	0.0805767	U
	TCGA-06-6390-01A	0.04725	0.08407	0.1143	0.0818733	U
	TCGA-41-5651-01A	0.03461	0.04588	0.1678	0.0827633	U
	TCGA-76-6660-01A	0.07326	0.0272	0.161	0.0871533	U
	TCGA-28-5214-01A	0.145	0.01876	0.09861	0.0874567	U
	TCGA-19-5951-01A	0.05873	0.02075	0.1885	0.0893267	U
	TCGA-81-5910-01A	0.09474	0.02909	0.1596	0.0944767	U
	TCGA-28-5211-01C	0.05017	0.03299	0.201	0.09472	U
	TCGA-19-5958-01A	0.2071	0.01393	0.07855	0.09986	U
	TCGA-76-6663-01A	0.05764	0.02056	0.2367	0.104967	U
	TCGA-06-A7TK-01A	0.1293	0.06026	0.1857	0.125087	U
	TCGA-06-5414-01A	0.2808	0.01935	0.08669	0.128947	U
	TCGA-74-6578-01A	0.1436	0.04331	0.2366	0.14117	U
	TCGA-76-4932-01A	0.2148	0.03019	0.207	0.150663	U
	TCGA-76-6662-01A	0.1409	0.06249	0.2554	0.15293	U
	TCGA-19-5953-01B	0.2188	0.04857	0.2	0.15579	U
	TCGA-19-A6J4-01A	0.3903	0.03103	0.0903	0.170543	U
	TCGA-14-1450-01B	0.0354	0.3357	0.1945	0.188533	U
	TCGA-06-0171-01A	0.3139	0.06041	0.2153	0.196537	U
	TCGA-28-6450-01A	0.1794	0.2116	0.2796	0.223533	U
	TCGA-76-6286-01A	0.2386	0.1705	0.343	0.2507	U
	TCGA-14-1043-01B	0.3182	0.1184	0.3338	0.2568	U
	TCGA-RR-A6KA-01A	0.4267	0.2026	0.1939	0.2744	U
	TCGA-28-5207-01A	0.3789	0.1178	0.3797	0.292133	U
	TCGA-12-5301-01A	0.3533	0.1624	0.3702	0.2953	U
	TCGA-74-6573-01A	0.4479	0.1638	0.3176	0.309767	U
	TCGA-14-0740-01B	0.2931	0.2757	0.3772	0.315333	U
	TCGA-19-4065-01A	0.4377	0.06292	0.4607	0.32044	U
	TCGA-76-4925-01A	0.193	0.3892	0.3824	0.321533	U
	TCGA-06-5411-01A	0.2896	0.2796	0.4053	0.324833	U
	TCGA-06-5856-01A	0.4228	0.2363	0.3456	0.3349	M
	TCGA-74-6581-01A	0.4689	0.2011	0.3993	0.356433	M
	TCGA-06-5415-01A	0.4669	0.1996	0.4141	0.3602	M
	TCGA-06-A6S1-01A	0.5257	0.2322	0.3341	0.364	M
	TCGA-76-6191-01A	0.4688	0.1914	0.4418	0.367333	M
	TCGA-19-5959-01A	0.4791	0.3287	0.3708	0.392867	M
	TCGA-19-A60I-01A	0.4865	0.2497	0.4426	0.392933	M
	TCGA-74-6584-01A	0.4306	0.3042	0.4831	0.405967	M
	TCGA-28-5215-01A	0.4408	0.245	0.5458	0.410533	M
	TCGA-76-6656-01A	0.445	0.3498	0.4863	0.427033	M
	TCGA-28-5204-01A	0.455	0.3851	0.474	0.438033	M
	TCGA-26-5132-01A	0.5374	0.4621	0.351	0.450167	M
	TCGA-14-0862-01B	0.5197	0.3087	0.5305	0.452967	M
	TCGA-12-5295-01A	0.5416	0.3884	0.4605	0.4635	M
	TCGA-06-5859-01A	0.5925	0.3807	0.4411	0.471433	M
	TCGA-26-1442-01A	0.6252	0.4451	0.3757	0.482	M
	TCGA-28-5209-01A	0.5696	0.3672	0.519	0.485267	M
	TCGA-26-5136-01B	0.7207	0.2815	0.537	0.513067	M
	TCGA-06-6701-01A	0.6809	0.6031	0.3827	0.555567	M
	TCGA-28-5218-01A	0.6066	0.4846	0.5755	0.555567	M
	TCGA-06-6694-01A	0.5789	0.506	0.5836	0.556167	M
	TCGA-06-A7TL-01A	0.6511	0.5387	0.561	0.5836	M
	TCGA-06-6389-01A	0.6591	0.623	0.5931	0.625067	M
	TCGA-76-4929-01A	0.7522	0.6654	0.7231	0.713567	M
	TCGA-19-5960-01A	0.7666	0.7471	0.7167	0.743467	M
	TCGA-26-5133-01A	0.8454	0.6821	0.7597	0.7624	M
	TCGA-06-A5U0-01A	0.8451	0.7194	0.7482	0.7709	M
	TCGA-19-A6J5-01A	0.8411	0.8062	0.7651	0.804133	M
	TCGA-06-5417-01A	0.9304	0.8706	0.8222	0.8744	M

## Sheet: primary tumors
				target ID (HumanMethylation450 beadarray)
	TCGA sample ID	Project	Site Primary	cg04502985	cg11847222	cg13031251	Mean b-value	methylation status
	TCGA-OR-A5JM-01A	ACC	Adrenal Gland	0.892181	0.795644	0.855372	0.847732	M
	TCGA-OR-A5LD-01A	ACC	Adrenal Gland	0.822887	0.809042	0.786254	0.806061	M
	TCGA-OR-A5K5-01A	ACC	Adrenal Gland	0.794262	0.772485	0.774046	0.780265	M
	TCGA-OR-A5KX-01A	ACC	Adrenal Gland	0.852182	0.54604	0.799537	0.732586	M
	TCGA-OR-A5J7-01A	ACC	Adrenal Gland	0.744805	0.686402	0.68373	0.704979	M
	TCGA-OR-A5K2-01A	ACC	Adrenal Gland	0.751419	0.648637	0.68718	0.695745	M
	TCGA-OR-A5J9-01A	ACC	Adrenal Gland	0.713872	0.717865	0.650475	0.69407	M
	TCGA-OR-A5JE-01A	ACC	Adrenal Gland	0.672183	0.673033	0.623258	0.656158	M
	TCGA-OR-A5JP-01A	ACC	Adrenal Gland	0.695414	0.635021	0.631376	0.653937	M
	TCGA-OR-A5JB-01A	ACC	Adrenal Gland	0.575714	0.696156	0.600268	0.624046	M
	TCGA-OR-A5K0-01A	ACC	Adrenal Gland	0.909254	0.401815	0.46881	0.593293	M
	TCGA-OR-A5K9-01A	ACC	Adrenal Gland	0.867142	0.403639	0.308846	0.526542	M
	TCGA-PK-A5HB-01A	ACC	Adrenal Gland	0.710136	0.501699	0.082252	0.431362	M
	TCGA-PK-A5HA-01A	ACC	Adrenal Gland	0.633383	0.41651	0.196351	0.415415	M
	TCGA-OR-A5JG-01A	ACC	Adrenal Gland	0.480659	0.365075	0.390321	0.412018	M
	TCGA-OR-A5LC-01A	ACC	Adrenal Gland	0.565652	0.182237	0.458338	0.402076	M
	TCGA-P6-A5OG-01A	ACC	Adrenal Gland	0.469059	0.386394	0.29628	0.383911	M
	TCGA-OR-A5LO-01A	ACC	Adrenal Gland	0.663292	0.318148	0.15283	0.37809	M
	TCGA-OR-A5LK-01A	ACC	Adrenal Gland	0.489982	0.202582	0.393709	0.362091	M
	TCGA-OR-A5JS-01A	ACC	Adrenal Gland	0.509962	0.130178	0.393367	0.344503	M
	TCGA-OR-A5J4-01A	ACC	Adrenal Gland	0.38424	0.215554	0.404848	0.334881	M
	TCGA-OR-A5JA-01A	ACC	Adrenal Gland	0.310327	0.199391	0.341063	0.283593	U
	TCGA-OR-A5JY-01A	ACC	Adrenal Gland	0.438986	0.258205	0.117827	0.271672	U
	TCGA-OR-A5LB-01A	ACC	Adrenal Gland	0.373189	0.121335	0.199012	0.231179	U
	TCGA-P6-A5OF-01A	ACC	Adrenal Gland	0.300777	0.247789	0.0246736	0.19108	U
	TCGA-OR-A5LL-01A	ACC	Adrenal Gland	0.216186	0.170213	0.146409	0.177603	U
	TCGA-OR-A5J1-01A	ACC	Adrenal Gland	0.320256	0.139002	0.0525219	0.170593	U
	TCGA-OR-A5KW-01A	ACC	Adrenal Gland	0.378373	0.0802896	0.022553	0.160405	U
	TCGA-OR-A5K8-01A	ACC	Adrenal Gland	0.298447	0.123918	0.0166056	0.146323	U
	TCGA-OU-A5PI-01A	ACC	Adrenal Gland	0.165069	0.104061	0.142275	0.137135	U
	TCGA-OR-A5LJ-01A	ACC	Adrenal Gland	0.224591	0.138257	0.0419297	0.134926	U
	TCGA-PK-A5H9-01A	ACC	Adrenal Gland	0.0979189	0.243067	0.0214847	0.120823	U
	TCGA-OR-A5JC-01A	ACC	Adrenal Gland	0.175225	0.151393	0.0345241	0.120381	U
	TCGA-OR-A5J3-01A	ACC	Adrenal Gland	0.241908	0.0973791	0.0177578	0.119015	U
	TCGA-OR-A5LG-01A	ACC	Adrenal Gland	0.0273899	0.0789264	0.235991	0.114103	U
	TCGA-OR-A5LN-01A	ACC	Adrenal Gland	0.245837	0.0764961	0.0168533	0.113062	U
	TCGA-OR-A5LR-01A	ACC	Adrenal Gland	0.121309	0.191717	0.0176442	0.110223	U
	TCGA-OR-A5LT-01A	ACC	Adrenal Gland	0.0232016	0.118053	0.1739	0.105052	U
	TCGA-OR-A5KO-01A	ACC	Adrenal Gland	0.120153	0.150808	0.0408237	0.103928	U
	TCGA-OR-A5K6-01A	ACC	Adrenal Gland	0.110785	0.134624	0.0334298	0.0929464	U
	TCGA-OR-A5KT-01A	ACC	Adrenal Gland	0.0339123	0.221827	0.0200334	0.0919241	U
	TCGA-OR-A5JO-01A	ACC	Adrenal Gland	0.026239	0.192906	0.0248423	0.081329	U
	TCGA-OR-A5L9-01A	ACC	Adrenal Gland	0.150974	0.0705901	0.020127	0.0805637	U
	TCGA-OR-A5L6-01A	ACC	Adrenal Gland	0.0884003	0.121448	0.0207412	0.076863	U
	TCGA-OR-A5JW-01A	ACC	Adrenal Gland	0.0473934	0.0956196	0.0840066	0.0756732	U
	TCGA-OR-A5JI-01A	ACC	Adrenal Gland	0.0237535	0.0896447	0.11097	0.0747893	U
	TCGA-PK-A5H8-01A	ACC	Adrenal Gland	0.0178126	0.0846208	0.110861	0.071098	U
	TCGA-OR-A5KY-01A	ACC	Adrenal Gland	0.0504402	0.0873881	0.0430401	0.0602895	U
	TCGA-OR-A5JQ-01A	ACC	Adrenal Gland	0.065168	0.0923813	0.0230507	0.0602	U
	TCGA-OR-A5J8-01A	ACC	Adrenal Gland	0.0248029	0.100983	0.0546743	0.0601533	U
	TCGA-OR-A5J5-01A	ACC	Adrenal Gland	0.0702605	0.0836134	0.0153547	0.0564095	U
	TCGA-OR-A5KZ-01A	ACC	Adrenal Gland	0.0319427	0.11225	0.0180198	0.0540708	U
	TCGA-OR-A5KU-01A	ACC	Adrenal Gland	0.0381428	0.0909384	0.0186218	0.0492343	U
	TCGA-OR-A5JK-01A	ACC	Adrenal Gland	0.0228693	0.107715	0.0165694	0.0490512	U
	TCGA-PA-A5YG-01A	ACC	Adrenal Gland	0.0438319	0.0826659	0.0191298	0.0485425	U
	TCGA-OR-A5L8-01A	ACC	Adrenal Gland	0.0226875	0.10292	0.0191157	0.048241	U
	TCGA-OR-A5LM-01A	ACC	Adrenal Gland	0.0194721	0.108782	0.014025	0.0474264	U
	TCGA-OR-A5KV-01A	ACC	Adrenal Gland	0.0243598	0.0949875	0.0218302	0.0470592	U
	TCGA-OR-A5JR-01A	ACC	Adrenal Gland	0.0289662	0.0921281	0.0188327	0.0466424	U
	TCGA-OR-A5JF-01A	ACC	Adrenal Gland	0.0216808	0.0991454	0.0178635	0.0462299	U
	TCGA-OR-A5LS-01A	ACC	Adrenal Gland	0.0307671	0.088189	0.0170796	0.0453452	U
	TCGA-OR-A5L5-01A	ACC	Adrenal Gland	0.0372113	0.0770738	0.0192154	0.0445002	U
	TCGA-OR-A5JJ-01A	ACC	Adrenal Gland	0.0240063	0.0915483	0.0150256	0.0435267	U
	TCGA-OR-A5L4-01A	ACC	Adrenal Gland	0.0184677	0.0931019	0.0185157	0.0433618	U
	TCGA-OR-A5JL-01A	ACC	Adrenal Gland	0.0235157	0.0859383	0.0188802	0.0427781	U
	TCGA-OR-A5JX-01A	ACC	Adrenal Gland	0.0199291	0.0863011	0.0217225	0.0426509	U
	TCGA-OR-A5K3-01A	ACC	Adrenal Gland	0.0212596	0.0828845	0.0229311	0.0423584	U
	TCGA-OR-A5LA-01A	ACC	Adrenal Gland	0.0199143	0.0928262	0.0142183	0.0423196	U
	TCGA-OR-A5JD-01A	ACC	Adrenal Gland	0.0298017	0.077122	0.017333	0.0414189	U
	TCGA-OR-A5LE-01A	ACC	Adrenal Gland	0.0247406	0.0765696	0.022242	0.041184	U
	TCGA-OR-A5J6-01A	ACC	Adrenal Gland	0.0224255	0.0845469	0.0155269	0.0408331	U
	TCGA-OR-A5LH-01A	ACC	Adrenal Gland	0.0286702	0.0769559	0.0160101	0.0405454	U
	TCGA-OR-A5JV-01A	ACC	Adrenal Gland	0.0197139	0.078582	0.0210055	0.0397671	U
	TCGA-OR-A5K1-01A	ACC	Adrenal Gland	0.0264112	0.0735744	0.0187278	0.0395711	U
	TCGA-OR-A5L3-01A	ACC	Adrenal Gland	0.0195577	0.0791641	0.0199735	0.0395651	U
	TCGA-OR-A5K4-01A	ACC	Adrenal Gland	0.0225078	0.0741158	0.0157704	0.0374647	U
	TCGA-OR-A5JZ-01A	ACC	Adrenal Gland	0.0223923	0.0693885	0.0177528	0.0365112	U
	TCGA-OR-A5J2-01A	ACC	Adrenal Gland	0.0209734	0.0664776	0.0204268	0.0359593	U
	TCGA-OR-A5JT-01A	ACC	Adrenal Gland	0.0186757	0.0719351	0.0146843	0.0350984	U
	TCGA-OR-A5LP-01A	ACC	Adrenal Gland	0.0222641	0.0645231	0.0174044	0.0347305	U
	TCGA-QR-A70P-01A	PCPG	Adrenal Gland	0.715582	0.690607	0.609961	0.67205	M
	TCGA-SR-A6MX-06A	PCPG	Adrenal Gland	0.64343	0.623765	0.625788	0.630994	M
	TCGA-RW-A680-01A	PCPG	Adrenal Gland	0.60974	0.641687	0.512659	0.588029	M
	TCGA-QR-A70D-01A	PCPG	Adrenal Gland	0.505643	0.562972	0.477056	0.515224	M
	TCGA-SR-A6MX-05A	PCPG	Adrenal Gland	0.476823	0.478698	0.55071	0.502077	M
	TCGA-WB-A81G-01A	PCPG	Adrenal Gland	0.49318	0.57423	0.371433	0.479614	M
	TCGA-QR-A6GT-01A	PCPG	Adrenal Gland	0.396381	0.527017	0.484866	0.469422	M
	TCGA-RW-A7CZ-01A	PCPG	Adrenal Gland	0.414711	0.516894	0.462987	0.464864	M
	TCGA-WB-A822-01A	PCPG	Adrenal Gland	0.491365	0.478367	0.355188	0.44164	M
	TCGA-SR-A6MX-01A	PCPG	Adrenal Gland	0.15034	0.386914	0.535153	0.357469	M
	TCGA-SP-A6QD-01A	PCPG	Adrenal Gland	0.236311	0.38691	0.347546	0.323589	U
	TCGA-WB-A80P-01A	PCPG	Adrenal Gland	0.150205	0.410733	0.405183	0.32204	U
	TCGA-QR-A6H3-01A	PCPG	Adrenal Gland	0.273692	0.346789	0.325562	0.315348	U
	TCGA-W2-A7H7-01A	PCPG	Adrenal Gland	0.281135	0.39918	0.23892	0.306412	U
	TCGA-QR-A6GU-01A	PCPG	Adrenal Gland	0.114313	0.408817	0.359513	0.294214	U
	TCGA-XG-A823-01A	PCPG	Adrenal Gland	0.172242	0.434513	0.223632	0.276796	U
	TCGA-QR-A7IP-01A	PCPG	Adrenal Gland	0.249151	0.413598	0.139722	0.26749	U
	TCGA-QR-A6H6-01A	PCPG	Adrenal Gland	0.0592451	0.648706	0.0313833	0.246445	U
	TCGA-RW-A68F-01A	PCPG	Adrenal Gland	0.265168	0.241719	0.128912	0.211933	U
	TCGA-QR-A70K-01A	PCPG	Adrenal Gland	0.0393533	0.354828	0.0225406	0.138907	U
	TCGA-WB-A81E-01A	PCPG	Adrenal Gland	0.0801415	0.239815	0.0520401	0.123999	U
	TCGA-QR-A6H0-01A	PCPG	Adrenal Gland	0.078144	0.215534	0.0432846	0.112321	U
	TCGA-SP-A6QG-01A	PCPG	Adrenal Gland	0.0913049	0.172376	0.0670449	0.110242	U
	TCGA-QR-A705-01A	PCPG	Adrenal Gland	0.0266282	0.222291	0.0384808	0.0958	U
	TCGA-S7-A7X0-01A	PCPG	Adrenal Gland	0.113316	0.112471	0.0189701	0.0815856	U
	TCGA-WB-A81P-01A	PCPG	Adrenal Gland	0.117281	0.0925849	0.0195383	0.076468	U
	TCGA-QR-A70T-01A	PCPG	Adrenal Gland	0.0359371	0.132838	0.0492065	0.0726604	U
	TCGA-QR-A6GX-01A	PCPG	Adrenal Gland	0.0531345	0.137798	0.0244359	0.0717895	U
	TCGA-QR-A70I-01A	PCPG	Adrenal Gland	0.038326	0.136303	0.0335134	0.0693807	U
	TCGA-QT-A5XL-01A	PCPG	Adrenal Gland	0.0755058	0.0921228	0.0155568	0.0610618	U
	TCGA-QR-A6ZZ-01A	PCPG	Adrenal Gland	0.0511984	0.10413	0.0244258	0.059918	U
	TCGA-S7-A7WO-01A	PCPG	Adrenal Gland	0.0489464	0.110566	0.0195565	0.0596897	U
	TCGA-RT-A6Y9-01A	PCPG	Adrenal Gland	0.0377067	0.103443	0.0366524	0.0592675	U
	TCGA-QR-A7IN-01A	PCPG	Adrenal Gland	0.0471618	0.0991098	0.0197894	0.0553536	U
	TCGA-SA-A6C2-01A	PCPG	Adrenal Gland	0.0383801	0.109218	0.0183636	0.0553206	U
	TCGA-RW-A68C-01A	PCPG	Adrenal Gland	0.0344075	0.108324	0.0200257	0.0542524	U
	TCGA-RW-A68D-01A	PCPG	Adrenal Gland	0.0411473	0.102621	0.0182163	0.0539948	U
	TCGA-QR-A70J-01A	PCPG	Adrenal Gland	0.0775827	0.0618338	0.0198243	0.0530802	U
	TCGA-QR-A700-01A	PCPG	Adrenal Gland	0.0383931	0.0967669	0.0206566	0.0519388	U
	TCGA-RM-A68T-01A	PCPG	Adrenal Gland	0.0380839	0.094923	0.0227797	0.0519289	U
	TCGA-P7-A5NX-01A	PCPG	Adrenal Gland	0.0449637	0.0891544	0.0202208	0.0514463	U
	TCGA-QR-A706-01A	PCPG	Adrenal Gland	0.041202	0.0928621	0.0197848	0.0512829	U
	TCGA-QR-A70O-01A	PCPG	Adrenal Gland	0.0374958	0.0989084	0.0172988	0.0512343	U
	TCGA-QR-A70W-01A	PCPG	Adrenal Gland	0.0441162	0.0857784	0.0212983	0.0503976	U
	TCGA-WB-A814-01A	PCPG	Adrenal Gland	0.0390029	0.0920986	0.0196171	0.0502395	U
	TCGA-P7-A5NY-05A	PCPG	Adrenal Gland	0.0353713	0.0933957	0.0209304	0.0498992	U
	TCGA-SR-A6MT-01A	PCPG	Adrenal Gland	0.034156	0.0929963	0.0223748	0.0498423	U
	TCGA-RW-A68G-01A	PCPG	Adrenal Gland	0.0372024	0.0910628	0.0204998	0.0495883	U
	TCGA-TT-A6YO-01A	PCPG	Adrenal Gland	0.0476067	0.0821828	0.0187553	0.0495149	U
	TCGA-RW-A67X-01A	PCPG	Adrenal Gland	0.0430301	0.0856519	0.0197946	0.0494922	U
	TCGA-P8-A6RY-01A	PCPG	Adrenal Gland	0.036769	0.0898069	0.0210263	0.0492008	U
	TCGA-SR-A6MS-01A	PCPG	Adrenal Gland	0.0320217	0.0983321	0.0163448	0.0488995	U
	TCGA-QR-A6GZ-05A	PCPG	Adrenal Gland	0.0368953	0.0908246	0.0189624	0.0488941	U
	TCGA-QR-A70V-01A	PCPG	Adrenal Gland	0.0420527	0.0845462	0.0199742	0.0488577	U
	TCGA-QR-A6H1-01A	PCPG	Adrenal Gland	0.0457012	0.080741	0.0201269	0.0488563	U
	TCGA-S7-A7X2-01A	PCPG	Adrenal Gland	0.0199783	0.109665	0.0154012	0.0483483	U
	TCGA-SR-A6MP-01A	PCPG	Adrenal Gland	0.032508	0.094273	0.0181084	0.0482965	U
	TCGA-WB-A81D-01A	PCPG	Adrenal Gland	0.0265602	0.0985996	0.0195914	0.0482504	U
	TCGA-WB-A821-01A	PCPG	Adrenal Gland	0.0374897	0.0901377	0.0168991	0.0481755	U
	TCGA-QT-A5XK-01A	PCPG	Adrenal Gland	0.0423816	0.0845077	0.0172068	0.048032	U
	TCGA-SR-A6MQ-01A	PCPG	Adrenal Gland	0.048833	0.0755737	0.0183596	0.0475888	U
	TCGA-WB-A817-01A	PCPG	Adrenal Gland	0.0283054	0.0936044	0.0201962	0.0473687	U
	TCGA-QT-A7U0-01A	PCPG	Adrenal Gland	0.0322892	0.0873479	0.0222489	0.0472953	U
	TCGA-P8-A6RX-01A	PCPG	Adrenal Gland	0.0270267	0.0874069	0.0269721	0.0471353	U
	TCGA-SR-A6MV-01A	PCPG	Adrenal Gland	0.0226048	0.0961401	0.0225437	0.0470962	U
	TCGA-S7-A7WQ-01A	PCPG	Adrenal Gland	0.0353548	0.0856384	0.0200432	0.0470121	U
	TCGA-QR-A703-01A	PCPG	Adrenal Gland	0.034096	0.0881233	0.0181463	0.0467885	U
	TCGA-SP-A6QK-01A	PCPG	Adrenal Gland	0.0365818	0.0861204	0.017623	0.0467751	U
	TCGA-QR-A70R-01A	PCPG	Adrenal Gland	0.0274051	0.0927332	0.0201807	0.046773	U
	TCGA-QT-A69Q-01A	PCPG	Adrenal Gland	0.0369617	0.0815734	0.0214102	0.0466484	U
	TCGA-WB-A816-01A	PCPG	Adrenal Gland	0.0420393	0.077611	0.0198762	0.0465088	U
	TCGA-S7-A7WW-01A	PCPG	Adrenal Gland	0.030982	0.0846683	0.0228995	0.0461833	U
	TCGA-WB-A81I-01A	PCPG	Adrenal Gland	0.0274956	0.092981	0.0180025	0.0461597	U
	TCGA-WB-A81Q-01A	PCPG	Adrenal Gland	0.0302451	0.0873892	0.0206174	0.0460839	U
	TCGA-QR-A70G-01B	PCPG	Adrenal Gland	0.0576561	0.0659038	0.0146863	0.0460821	U
	TCGA-S7-A7WP-01A	PCPG	Adrenal Gland	0.0292633	0.0903908	0.0185744	0.0460762	U
	TCGA-WB-A819-01A	PCPG	Adrenal Gland	0.027421	0.0923578	0.0184006	0.0460598	U
	TCGA-WB-A81H-01A	PCPG	Adrenal Gland	0.0276351	0.0874362	0.02265	0.0459071	U
	TCGA-QT-A5XN-01A	PCPG	Adrenal Gland	0.0389403	0.0845206	0.0132907	0.0455839	U
	TCGA-SP-A6QH-01A	PCPG	Adrenal Gland	0.0299245	0.0883948	0.018351	0.0455568	U
	TCGA-RW-A8AZ-01A	PCPG	Adrenal Gland	0.02722	0.0897887	0.0196172	0.045542	U
	TCGA-QR-A70X-01A	PCPG	Adrenal Gland	0.0284339	0.0883916	0.0197804	0.0455353	U
	TCGA-QR-A70U-01A	PCPG	Adrenal Gland	0.0345093	0.0815519	0.0203705	0.0454772	U
	TCGA-S7-A7WM-01A	PCPG	Adrenal Gland	0.0289159	0.0873551	0.019486	0.0452523	U
	TCGA-RW-A685-01A	PCPG	Adrenal Gland	0.0292515	0.0872118	0.0192018	0.0452217	U
	TCGA-QR-A6GO-01A	PCPG	Adrenal Gland	0.0268441	0.0927018	0.0156507	0.0450655	U
	TCGA-RW-A684-01A	PCPG	Adrenal Gland	0.0387803	0.0816839	0.0146944	0.0450529	U
	TCGA-QR-A707-01A	PCPG	Adrenal Gland	0.0393558	0.0778783	0.01787	0.0450347	U
	TCGA-QR-A6H5-01A	PCPG	Adrenal Gland	0.0359406	0.0806913	0.0184655	0.0450325	U
	TCGA-WB-A80V-01A	PCPG	Adrenal Gland	0.0220628	0.0926117	0.0202762	0.0449836	U
	TCGA-W2-A7H5-01B	PCPG	Adrenal Gland	0.0287736	0.0889171	0.0170936	0.0449281	U
	TCGA-SR-A6MZ-01A	PCPG	Adrenal Gland	0.0309122	0.0833558	0.0204186	0.0448956	U
	TCGA-SR-A6N0-01A	PCPG	Adrenal Gland	0.0306887	0.0869222	0.0159019	0.0445043	U
	TCGA-TT-A6YK-01A	PCPG	Adrenal Gland	0.0201194	0.092449	0.0208679	0.0444788	U
	TCGA-P8-A5KD-01A	PCPG	Adrenal Gland	0.0280362	0.0877428	0.0173712	0.0443834	U
	TCGA-QR-A6GZ-01A	PCPG	Adrenal Gland	0.0353849	0.0753044	0.0223938	0.044361	U
	TCGA-WB-A81V-01A	PCPG	Adrenal Gland	0.0242876	0.0916145	0.0163936	0.0440986	U
	TCGA-QR-A70M-01A	PCPG	Adrenal Gland	0.0366572	0.0792847	0.0160257	0.0439892	U
	TCGA-RW-A68A-01A	PCPG	Adrenal Gland	0.0272108	0.0838252	0.0208127	0.0439495	U
	TCGA-WB-A80N-01A	PCPG	Adrenal Gland	0.0303191	0.0828457	0.0186647	0.0439432	U
	TCGA-QT-A5XP-01A	PCPG	Adrenal Gland	0.0288065	0.0766096	0.0260493	0.0438218	U
	TCGA-QT-A5XM-01A	PCPG	Adrenal Gland	0.0385632	0.07183	0.0210469	0.0438134	U
	TCGA-RW-A7D0-01A	PCPG	Adrenal Gland	0.0243216	0.0888603	0.0175757	0.0435859	U
	TCGA-SR-A6MU-01A	PCPG	Adrenal Gland	0.024255	0.0895659	0.016588	0.0434696	U
	TCGA-S7-A7WT-01A	PCPG	Adrenal Gland	0.0304694	0.0787506	0.0209634	0.0433945	U
	TCGA-QR-A70Q-01A	PCPG	Adrenal Gland	0.0347974	0.0771272	0.0181976	0.0433741	U
	TCGA-QR-A70N-01A	PCPG	Adrenal Gland	0.0257597	0.0823968	0.021722	0.0432928	U
	TCGA-QR-A6GR-01A	PCPG	Adrenal Gland	0.0310152	0.0820044	0.0167725	0.043264	U
	TCGA-WB-A81T-01A	PCPG	Adrenal Gland	0.0344689	0.0729706	0.0223518	0.0432637	U
	TCGA-RW-A686-06A	PCPG	Adrenal Gland	0.0296424	0.0738994	0.0255966	0.0430461	U
	TCGA-WB-A81R-01A	PCPG	Adrenal Gland	0.0310915	0.0797411	0.017349	0.0427272	U
	TCGA-WB-A80Q-01A	PCPG	Adrenal Gland	0.0298987	0.0807825	0.0172151	0.0426321	U
	TCGA-RW-A68B-01A	PCPG	Adrenal Gland	0.0205541	0.0879947	0.0192579	0.0426023	U
	TCGA-WB-A81J-01A	PCPG	Adrenal Gland	0.0397117	0.0692716	0.0177605	0.0422479	U
	TCGA-W2-A7HA-01B	PCPG	Adrenal Gland	0.0344662	0.0729103	0.0188552	0.0420772	U
	TCGA-WB-A81W-01A	PCPG	Adrenal Gland	0.0269725	0.075749	0.0235055	0.0420757	U
	TCGA-QR-A70A-01A	PCPG	Adrenal Gland	0.0339741	0.075217	0.0168831	0.0420247	U
	TCGA-W2-A7HF-01A	PCPG	Adrenal Gland	0.0238132	0.0785362	0.0236569	0.0420021	U
	TCGA-QR-A70H-01A	PCPG	Adrenal Gland	0.0345464	0.0734954	0.0176507	0.0418975	U
	TCGA-RW-A686-01A	PCPG	Adrenal Gland	0.0327188	0.0772636	0.0155328	0.0418384	U
	TCGA-SP-A6QC-01A	PCPG	Adrenal Gland	0.0286539	0.0753866	0.0214102	0.0418169	U
	TCGA-RW-A688-01A	PCPG	Adrenal Gland	0.0342032	0.0749915	0.0160118	0.0417355	U
	TCGA-SQ-A6I4-01A	PCPG	Adrenal Gland	0.0301301	0.076217	0.0186845	0.0416772	U
	TCGA-W2-A7HC-01A	PCPG	Adrenal Gland	0.0310166	0.074579	0.0194043	0.0416666	U
	TCGA-S7-A7WX-01A	PCPG	Adrenal Gland	0.0238152	0.0798042	0.0212674	0.0416289	U
	TCGA-QR-A70C-01A	PCPG	Adrenal Gland	0.0292711	0.0758388	0.0194001	0.0415034	U
	TCGA-P8-A5KC-01A	PCPG	Adrenal Gland	0.0256156	0.0810609	0.0175112	0.0413959	U
	TCGA-QR-A6H2-01A	PCPG	Adrenal Gland	0.0312967	0.0735356	0.0191985	0.0413436	U
	TCGA-SR-A6MY-01A	PCPG	Adrenal Gland	0.0277838	0.075244	0.0209641	0.0413306	U
	TCGA-SP-A6QF-01A	PCPG	Adrenal Gland	0.0423088	0.0634652	0.0175623	0.0411121	U
	TCGA-W2-A7HE-01A	PCPG	Adrenal Gland	0.029987	0.0774223	0.0156135	0.0410076	U
	TCGA-S7-A7X1-01A	PCPG	Adrenal Gland	0.0211084	0.0834124	0.0184762	0.040999	U
	TCGA-S7-A7WV-01A	PCPG	Adrenal Gland	0.0277514	0.0750223	0.0197759	0.0408499	U
	TCGA-QR-A6GS-01A	PCPG	Adrenal Gland	0.0339683	0.0699583	0.0184035	0.0407767	U
	TCGA-WB-A80L-01A	PCPG	Adrenal Gland	0.026417	0.0794203	0.0163816	0.0407396	U
	TCGA-SQ-A6I6-01A	PCPG	Adrenal Gland	0.022695	0.0816256	0.0178735	0.0407314	U
	TCGA-RW-A67V-01A	PCPG	Adrenal Gland	0.0334552	0.0739793	0.0145832	0.0406726	U
	TCGA-QR-A708-01A	PCPG	Adrenal Gland	0.0364058	0.0693893	0.016157	0.0406507	U
	TCGA-RW-A67W-01A	PCPG	Adrenal Gland	0.0223532	0.0861177	0.01342	0.0406303	U
	TCGA-S7-A7WR-01A	PCPG	Adrenal Gland	0.02537	0.080812	0.0152513	0.0404778	U
	TCGA-TT-A6YJ-01A	PCPG	Adrenal Gland	0.0259345	0.0779426	0.0174991	0.0404588	U
	TCGA-SR-A6MR-01A	PCPG	Adrenal Gland	0.0285222	0.0764687	0.0160965	0.0403625	U
	TCGA-WB-A81S-01A	PCPG	Adrenal Gland	0.0367347	0.0656503	0.0186344	0.0403398	U
	TCGA-W2-A7HB-01A	PCPG	Adrenal Gland	0.0270447	0.0767468	0.0168559	0.0402158	U
	TCGA-RX-A8JQ-01A	PCPG	Adrenal Gland	0.0245287	0.0764603	0.0186145	0.0398678	U
	TCGA-RW-A689-01A	PCPG	Adrenal Gland	0.0312129	0.0721068	0.0161575	0.0398257	U
	TCGA-QR-A70E-01A	PCPG	Adrenal Gland	0.0225361	0.0770957	0.0192483	0.0396267	U
	TCGA-S7-A7WU-01A	PCPG	Adrenal Gland	0.0202638	0.082461	0.0157902	0.039505	U
	TCGA-QT-A5XJ-01A	PCPG	Adrenal Gland	0.0322829	0.0665842	0.0196329	0.0395	U
	TCGA-PR-A5PH-01A	PCPG	Adrenal Gland	0.0279568	0.0723408	0.018069	0.0394555	U
	TCGA-W2-A7UY-01A	PCPG	Adrenal Gland	0.026477	0.0762052	0.0156086	0.0394303	U
	TCGA-WB-A818-01A	PCPG	Adrenal Gland	0.0226082	0.0803828	0.0152591	0.0394167	U
	TCGA-QR-A702-01A	PCPG	Adrenal Gland	0.0298993	0.0677961	0.0203206	0.0393387	U
	TCGA-SP-A6QJ-01A	PCPG	Adrenal Gland	0.0282712	0.0695401	0.0195917	0.0391343	U
	TCGA-WB-A81M-01A	PCPG	Adrenal Gland	0.0266948	0.0709017	0.0195549	0.0390505	U
	TCGA-RW-A681-01A	PCPG	Adrenal Gland	0.0274166	0.0715294	0.0181738	0.03904	U
	TCGA-P7-A5NY-01A	PCPG	Adrenal Gland	0.0241956	0.0691348	0.0236072	0.0389792	U
	TCGA-QR-A6H4-01A	PCPG	Adrenal Gland	0.0260935	0.0744042	0.0161885	0.0388954	U
	TCGA-WB-A820-01A	PCPG	Adrenal Gland	0.0232927	0.0774529	0.0157545	0.0388334	U
	TCGA-WB-A80Y-01A	PCPG	Adrenal Gland	0.0239124	0.0752101	0.0169518	0.0386914	U
	TCGA-PR-A5PG-01A	PCPG	Adrenal Gland	0.0267609	0.0705648	0.0182764	0.038534	U
	TCGA-RM-A68W-01A	PCPG	Adrenal Gland	0.0219245	0.0712153	0.0216466	0.0382622	U
	TCGA-WB-A80K-01A	PCPG	Adrenal Gland	0.0215546	0.076878	0.0162731	0.0382352	U
	TCGA-RT-A6YC-01A	PCPG	Adrenal Gland	0.0284064	0.0662799	0.0194496	0.0380453	U
	TCGA-WB-A80O-01A	PCPG	Adrenal Gland	0.0275093	0.068448	0.0176693	0.0378755	U
	TCGA-TT-A6YP-01A	PCPG	Adrenal Gland	0.0223489	0.0703431	0.0209143	0.0378688	U
	TCGA-QR-A6GW-01A	PCPG	Adrenal Gland	0.0247643	0.0684801	0.019903	0.0377158	U
	TCGA-QR-A6GY-01A	PCPG	Adrenal Gland	0.0231687	0.0717899	0.0170199	0.0373262	U
	TCGA-S7-A7WN-01A	PCPG	Adrenal Gland	0.0245898	0.0673198	0.0196089	0.0371728	U
	TCGA-S7-A7WL-01A	PCPG	Adrenal Gland	0.0247499	0.0722336	0.0144443	0.0371426	U
	TCGA-SP-A6QI-01A	PCPG	Adrenal Gland	0.0248207	0.0688545	0.0169589	0.036878	U
	TCGA-WB-A815-01A	PCPG	Adrenal Gland	0.0230519	0.070041	0.0170101	0.036701	U
	TCGA-W2-A7HD-01A	PCPG	Adrenal Gland	0.0242564	0.0709372	0.0148808	0.0366914	U
	TCGA-WB-A81A-01A	PCPG	Adrenal Gland	0.0230861	0.067136	0.0191632	0.0364618	U
	TCGA-WB-A80M-01A	PCPG	Adrenal Gland	0.0241691	0.0668104	0.0182137	0.0363977	U
	TCGA-WB-A81K-01A	PCPG	Adrenal Gland	0.0280223	0.0607671	0.018966	0.0359184	U
	TCGA-RT-A6YA-01A	PCPG	Adrenal Gland	0.0246848	0.0633046	0.0193047	0.0357647	U
	TCGA-QT-A5XO-01A	PCPG	Adrenal Gland	0.0212169	0.0674288	0.016597	0.0350809	U
	TCGA-W2-A7HH-01A	PCPG	Adrenal Gland	0.0205572	0.0690265	0.0154695	0.0350177	U
	TCGA-RW-A67Y-01A	PCPG	Adrenal Gland	0.02375	0.0594702	0.0214433	0.0348878	U
	TCGA-PR-A5PF-01A	PCPG	Adrenal Gland	0.0217752	0.0644859	0.0177487	0.03467	U
	TCGA-WB-A81N-01A	PCPG	Adrenal Gland	0.0235677	0.0631986	0.0157506	0.0341723	U
	TCGA-TT-A6YN-01A	PCPG	Adrenal Gland	0.0250351	0.0575202	0.0185503	0.0337019	U
	TCGA-WB-A81F-01A	PCPG	Adrenal Gland	0.0169576	0.0530135	0.0165795	0.0288502	U
	TCGA-GV-A3QI-01A	BLCA	Urinary Tract	0.904445	0.81892	0.862153	0.861839	M
	TCGA-DK-A6B1-01A	BLCA	Urinary Tract	0.822745	0.787758	0.639773	0.750092	M
	TCGA-CF-A47X-01A	BLCA	Urinary Tract	0.770915	0.668047	0.756213	0.731725	M
	TCGA-GV-A3JX-01A	BLCA	Urinary Tract	0.772534	0.717659	0.647748	0.712647	M
	TCGA-CU-A3QU-01A	BLCA	Urinary Tract	0.82005	0.517134	0.777666	0.70495	M
	TCGA-E5-A4TZ-01A	BLCA	Urinary Tract	0.734901	0.51589	0.750006	0.666932	M
	TCGA-XF-AAMX-01A	BLCA	Urinary tract	0.720925	0.703025	0.554798	0.659583	M
	TCGA-GD-A3OQ-01A	BLCA	Urinary Tract	0.632874	0.583646	0.606437	0.607652	M
	TCGA-E7-A85H-01A	BLCA	Urinary Tract	0.640105	0.614637	0.56454	0.606427	M
	TCGA-UY-A78N-01A	BLCA	Urinary Tract	0.684932	0.624972	0.489311	0.599738	M
	TCGA-BL-A3JM-01A	BLCA	Urinary Tract	0.673635	0.552283	0.558818	0.594912	M
	TCGA-YF-AA3L-01A	BLCA	Urinary tract	0.561217	0.492644	0.701	0.584953	M
	TCGA-BT-A42B-01A	BLCA	Urinary Tract	0.611465	0.622853	0.492982	0.575766	M
	TCGA-UY-A8OB-01A	BLCA	Urinary tract	0.586605	0.595622	0.506225	0.562817	M
	TCGA-4Z-AA7R-01A	BLCA	Urinary tract	0.728108	0.505756	0.428847	0.554237	M
	TCGA-GC-A3RB-01A	BLCA	Urinary Tract	0.631858	0.548717	0.457027	0.545867	M
	TCGA-FD-A3SN-01A	BLCA	Urinary Tract	0.576284	0.548818	0.48509	0.536731	M
	TCGA-GV-A3QF-01A	BLCA	Urinary Tract	0.564815	0.528143	0.507554	0.533504	M
	TCGA-FD-A6TH-01A	BLCA	Urinary Tract	0.537813	0.444374	0.599865	0.527351	M
	TCGA-XF-AAN2-01A	BLCA	Urinary tract	0.586344	0.574218	0.408868	0.523143	M
	TCGA-KQ-A41R-01A	BLCA	Urinary Tract	0.556398	0.573748	0.438073	0.522739	M
	TCGA-ZF-A9RE-01A	BLCA	Urinary tract	0.611128	0.639033	0.316733	0.522298	M
	TCGA-ZF-A9R9-01A	BLCA	Urinary tract	0.667846	0.437675	0.428165	0.511229	M
	TCGA-FD-A5BY-01A	BLCA	Urinary Tract	0.56828	0.561121	0.391271	0.506891	M
	TCGA-GC-A3YS-01A	BLCA	Urinary Tract	0.579268	0.490381	0.425899	0.498516	M
	TCGA-BL-A0C8-01B	BLCA	Urinary Tract	0.587562	0.457491	0.433808	0.492953	M
	TCGA-ZF-A9R7-01A	BLCA	Urinary tract	0.551201	0.505413	0.400349	0.485654	M
	TCGA-BL-A0C8-01A	BLCA	Urinary Tract	0.55894	0.452474	0.445451	0.485622	M
	TCGA-KQ-A41Q-01A	BLCA	Urinary Tract	0.552732	0.487593	0.408345	0.48289	M
	TCGA-XF-A9T4-01A	BLCA	Urinary tract	0.495781	0.37135	0.581026	0.482719	M
	TCGA-DK-A1A6-01A	BLCA	Urinary Tract	0.657962	0.300642	0.481714	0.480106	M
	TCGA-XF-A8HG-01A	BLCA	Urinary tract	0.487004	0.526365	0.409416	0.474262	M
	TCGA-BL-A0C8-01A	BLCA	Urinary Tract	0.517863	0.460498	0.425877	0.468079	M
	TCGA-FD-A6TI-01A	BLCA	Urinary Tract	0.523629	0.516383	0.360343	0.466785	M
	TCGA-BT-A20U-01A	BLCA	Urinary Tract	0.460532	0.567425	0.354212	0.460723	M
	TCGA-DK-AA6Q-01A	BLCA	Urinary tract	0.578079	0.415476	0.387765	0.46044	M
	TCGA-XF-AAN3-01A	BLCA	Urinary tract	0.518397	0.44984	0.4079	0.458712	M
	TCGA-KQ-A41S-01A	BLCA	Urinary Tract	0.474629	0.507802	0.393228	0.458553	M
	TCGA-ZF-AA4R-01A	BLCA	Urinary tract	0.5091	0.467719	0.376808	0.451209	M
	TCGA-DK-AA6M-01A	BLCA	Urinary tract	0.498168	0.425338	0.427071	0.450192	M
	TCGA-ZF-AA5N-01A	BLCA	Urinary tract	0.483978	0.4965	0.368564	0.44968	M
	TCGA-DK-A3X1-01A	BLCA	Urinary Tract	0.558885	0.531605	0.234803	0.441764	M
	TCGA-GC-A6I3-01A	BLCA	Urinary Tract	0.5	0.441367	0.375417	0.438928	M
	TCGA-S5-AA26-01A	BLCA	Urinary tract	0.454562	0.468745	0.383899	0.435735	M
	TCGA-G2-A2EC-01A	BLCA	Urinary Tract	0.46231	0.489259	0.354958	0.435509	M
	TCGA-GV-A3QK-01B	BLCA	Urinary Tract	0.427016	0.512876	0.355739	0.431877	M
	TCGA-DK-AA71-01A	BLCA	Urinary tract	0.50135	0.443289	0.346998	0.430546	M
	TCGA-CU-A3YL-01A	BLCA	Urinary Tract	0.463962	0.45429	0.368726	0.428992	M
	TCGA-XF-A9SV-01A	BLCA	Urinary tract	0.534894	0.29756	0.444892	0.425782	M
	TCGA-XF-AAN0-01A	BLCA	Urinary tract	0.537064	0.343615	0.395528	0.425402	M
	TCGA-BT-A20Q-01A	BLCA	Urinary Tract	0.574257	0.312285	0.370634	0.419059	M
	TCGA-E7-A541-01A	BLCA	Urinary Tract	0.462453	0.45327	0.332459	0.416061	M
	TCGA-XF-A9T8-01A	BLCA	Urinary tract	0.473027	0.408265	0.351394	0.410895	M
	TCGA-FD-A6TE-01A	BLCA	Urinary Tract	0.513906	0.485014	0.233271	0.410731	M
	TCGA-GC-A3RC-01A	BLCA	Urinary Tract	0.557732	0.229916	0.437775	0.408474	M
	TCGA-UY-A8OD-01A	BLCA	Urinary tract	0.456605	0.401514	0.362129	0.40675	M
	TCGA-C4-A0F6-01A	BLCA	Urinary Tract	0.599967	0.489139	0.127786	0.405631	M
	TCGA-XF-A8HB-01A	BLCA	Urinary tract	0.791727	0.260221	0.161722	0.404556	M
	TCGA-SY-A9G5-01A	BLCA	Urinary tract	0.475588	0.382634	0.354712	0.404312	M
	TCGA-FD-A3B4-01A	BLCA	Urinary Tract	0.4824	0.388291	0.339796	0.403496	M
	TCGA-XF-A9SK-01A	BLCA	Urinary tract	0.481934	0.383659	0.323921	0.396505	M
	TCGA-G2-AA3B-01A	BLCA	Urinary tract	0.457002	0.312845	0.417251	0.3957	M
	TCGA-FD-A3SO-01A	BLCA	Urinary Tract	0.453603	0.404797	0.325819	0.39474	M
	TCGA-XF-A8HD-01A	BLCA	Urinary tract	0.436999	0.420389	0.315679	0.391022	M
	TCGA-GV-A3JV-01A	BLCA	Urinary Tract	0.450176	0.399765	0.317357	0.389099	M
	TCGA-CF-A8HX-01A	BLCA	Urinary tract	0.608395	0.241214	0.311621	0.387077	M
	TCGA-FD-A6TA-01A	BLCA	Urinary Tract	0.504925	0.203891	0.451031	0.386616	M
	TCGA-LT-A5Z6-01A	BLCA	Urinary Tract	0.597186	0.396613	0.162711	0.385503	M
	TCGA-BT-A20V-01A	BLCA	Urinary Tract	0.362999	0.444117	0.348189	0.385102	M
	TCGA-XF-AAN5-01A	BLCA	Urinary tract	0.486498	0.394289	0.271845	0.384211	M
	TCGA-K4-A6FZ-01A	BLCA	Urinary Tract	0.421139	0.432211	0.298212	0.383854	M
	TCGA-GD-A76B-01A	BLCA	Urinary Tract	0.458109	0.374978	0.317035	0.383374	M
	TCGA-FD-A43U-01A	BLCA	Urinary Tract	0.438496	0.439052	0.272554	0.383368	M
	TCGA-K4-A5RH-01A	BLCA	Urinary Tract	0.435548	0.429896	0.282435	0.382626	M
	TCGA-5N-A9KM-01A	BLCA	Urinary tract	0.55324	0.523495	0.0699936	0.382243	M
	TCGA-FD-A6TD-01A	BLCA	Urinary Tract	0.455554	0.397785	0.29001	0.381116	M
	TCGA-CF-A3MF-01A	BLCA	Urinary Tract	0.321487	0.180757	0.635289	0.379178	M
	TCGA-FD-A5C1-01A	BLCA	Urinary Tract	0.447372	0.388408	0.285721	0.373834	M
	TCGA-DK-A2I2-01A	BLCA	Urinary Tract	0.342293	0.444376	0.330824	0.372498	M
	TCGA-UY-A9PD-01A	BLCA	Urinary tract	0.443426	0.384625	0.280974	0.369675	M
	TCGA-BT-A3PJ-01A	BLCA	Urinary Tract	0.284639	0.425454	0.396778	0.368957	M
	TCGA-LT-A8JT-01A	BLCA	Urinary tract	0.459358	0.307935	0.33364	0.366978	M
	TCGA-XF-AAN7-01A	BLCA	Urinary tract	0.0374791	0.413786	0.642879	0.364715	M
	TCGA-4Z-AA81-01A	BLCA	Urinary tract	0.375935	0.434822	0.280441	0.363733	M
	TCGA-4Z-AA87-01A	BLCA	Urinary tract	0.427223	0.358501	0.305177	0.363634	M
	TCGA-YF-AA3M-01A	BLCA	Urinary tract	0.452567	0.333883	0.297044	0.361165	M
	TCGA-FJ-A3Z7-01A	BLCA	Urinary Tract	0.633003	0.412296	0.0332184	0.359506	M
	TCGA-DK-AA6S-01A	BLCA	Urinary tract	0.548804	0.449487	0.0262746	0.341522	M
	TCGA-DK-A2I4-01A	BLCA	Urinary Tract	0.411779	0.361621	0.246606	0.340002	M
	TCGA-BT-A20W-01A	BLCA	Urinary Tract	0.397569	0.378735	0.225241	0.333848	M
	TCGA-FD-A62O-01A	BLCA	Urinary Tract	0.533122	0.317687	0.148855	0.333221	M
	TCGA-GD-A3OP-01A	BLCA	Urinary Tract	0.443566	0.384535	0.149275	0.325792	M
	TCGA-G2-AA3F-01A	BLCA	Urinary tract	0.587589	0.332041	0.0529103	0.32418	U
	TCGA-XF-AAMJ-01A	BLCA	Urinary tract	0.388373	0.302222	0.277412	0.322669	U
	TCGA-GD-A6C6-01A	BLCA	Urinary Tract	0.620271	0.298952	0.0424286	0.320551	U
	TCGA-UY-A78O-01A	BLCA	Urinary Tract	0.387286	0.353327	0.211831	0.317482	U
	TCGA-CF-A47T-01A	BLCA	Urinary Tract	0.148909	0.427324	0.37515	0.317127	U
	TCGA-YC-A89H-01A	BLCA	Urinary tract	0.347704	0.41874	0.168733	0.311726	U
	TCGA-DK-A6B6-01A	BLCA	Urinary Tract	0.568325	0.338281	0.0281086	0.311572	U
	TCGA-GC-A3OO-01A	BLCA	Urinary Tract	0.458904	0.178276	0.297357	0.311512	U
	TCGA-UY-A8OC-01A	BLCA	Urinary tract	0.278061	0.360794	0.287162	0.308672	U
	TCGA-XF-A9SW-01A	BLCA	Urinary Tract	0.363089	0.336513	0.22505	0.308217	U
	TCGA-E7-A4XJ-01A	BLCA	Urinary Tract	0.212141	0.435125	0.273709	0.306992	U
	TCGA-XF-AAMZ-01A	BLCA	Urinary tract	0.395746	0.273047	0.250611	0.306468	U
	TCGA-XF-AAML-01A	BLCA	Urinary tract	0.384482	0.380768	0.14137	0.302207	U
	TCGA-XF-A9T5-01A	BLCA	Urinary tract	0.373057	0.297987	0.234673	0.301906	U
	TCGA-DK-AA6U-01A	BLCA	Urinary tract	0.516771	0.308677	0.0792948	0.301581	U
	TCGA-BT-A20O-01A	BLCA	Urinary Tract	0.332302	0.348453	0.218914	0.29989	U
	TCGA-4Z-AA86-01A	BLCA	Urinary tract	0.399501	0.293525	0.198133	0.297053	U
	TCGA-XF-A9T3-01A	BLCA	Urinary tract	0.298874	0.398686	0.189355	0.295638	U
	TCGA-FT-A3EE-01A	BLCA	Urinary Tract	0.379542	0.353898	0.152819	0.295419	U
	TCGA-XF-A8HH-01A	BLCA	Urinary tract	0.403554	0.355347	0.125069	0.294657	U
	TCGA-GV-A6ZA-01A	BLCA	Urinary Tract	0.458533	0.305246	0.118714	0.294164	U
	TCGA-K4-A4AC-01A	BLCA	Urinary Tract	0.362087	0.303713	0.213344	0.293048	U
	TCGA-XF-A9T6-01A	BLCA	Urinary tract	0.432323	0.400578	0.0382444	0.290382	U
	TCGA-XF-A9SG-01A	BLCA	Urinary tract	0.373776	0.326246	0.169571	0.289864	U
	TCGA-FD-A6TG-01A	BLCA	Urinary Tract	0.358187	0.364977	0.143802	0.288989	U
	TCGA-LC-A66R-01A	BLCA	Urinary Tract	0.336814	0.26959	0.243168	0.283191	U
	TCGA-ZF-A9RG-01A	BLCA	Urinary tract	0.372826	0.290431	0.176971	0.280076	U
	TCGA-DK-A6AW-01A	BLCA	Urinary Tract	0.501149	0.30998	0.0260401	0.279057	U
	TCGA-FD-A43X-01A	BLCA	Urinary Tract	0.0380346	0.482867	0.29915	0.273351	U
	TCGA-2F-A9KP-01A	BLCA	Urinary tract	0.417093	0.375046	0.0242236	0.272121	U
	TCGA-DK-A3IQ-01A	BLCA	Urinary Tract	0.330925	0.27114	0.210008	0.270691	U
	TCGA-ZF-AA4X-01A	BLCA	Urinary tract	0.40789	0.209254	0.190884	0.269343	U
	TCGA-GU-A762-01A	BLCA	Urinary Tract	0.132062	0.461739	0.212776	0.268859	U
	TCGA-UY-A78K-01A	BLCA	Urinary Tract	0.376806	0.282816	0.142545	0.267389	U
	TCGA-E7-A7PW-01A	BLCA	Urinary Tract	0.495311	0.280262	0.0250234	0.266865	U
	TCGA-4Z-AA83-01A	BLCA	Urinary tract	0.0645872	0.305447	0.428057	0.26603	U
	TCGA-CU-A0YN-01A	BLCA	Urinary Tract	0.449854	0.269634	0.0683964	0.262628	U
	TCGA-UY-A78L-01A	BLCA	Urinary Tract	0.426281	0.303912	0.056433	0.262208	U
	TCGA-G2-A3VY-01A	BLCA	Urinary Tract	0.468351	0.267841	0.0331499	0.256447	U
	TCGA-ZF-AA56-01A	BLCA	Urinary tract	0.434454	0.294477	0.0294998	0.25281	U
	TCGA-FD-A3B3-01A	BLCA	Urinary Tract	0.368213	0.279795	0.105201	0.251069	U
	TCGA-FD-A62N-01A	BLCA	Urinary Tract	0.42465	0.30763	0.0163081	0.249529	U
	TCGA-CF-A7I0-01A	BLCA	Urinary Tract	0.0240397	0.337639	0.382645	0.248108	U
	TCGA-BT-A20T-01A	BLCA	Urinary Tract	0.362718	0.281224	0.0912103	0.245051	U
	TCGA-BT-A0YX-01A	BLCA	Urinary Tract	0.419701	0.279801	0.0331753	0.244226	U
	TCGA-E7-A677-01A	BLCA	Urinary Tract	0.468706	0.217509	0.0459702	0.244062	U
	TCGA-DK-AA76-01A	BLCA	Urinary tract	0.46649	0.242095	0.0210212	0.243202	U
	TCGA-FD-A5C0-01A	BLCA	Urinary Tract	0.57475	0.118887	0.0266589	0.240099	U
	TCGA-CF-A9FF-01A	BLCA	Urinary tract	0.469323	0.200767	0.0439742	0.238021	U
	TCGA-K4-A5RI-01A	BLCA	Urinary Tract	0.455607	0.193852	0.0322388	0.227233	U
	TCGA-DK-A1AC-01A	BLCA	Urinary Tract	0.478542	0.164791	0.029919	0.224417	U
	TCGA-DK-A6AV-01A	BLCA	Urinary Tract	0.460248	0.085487	0.12364	0.223125	U
	TCGA-GU-A42Q-01A	BLCA	Urinary Tract	0.387284	0.245491	0.0336637	0.222146	U
	TCGA-G2-A2ES-01A	BLCA	Urinary Tract	0.0433508	0.417121	0.197317	0.219263	U
	TCGA-CF-A3MI-01A	BLCA	Urinary Tract	0.239971	0.249761	0.164402	0.218045	U
	TCGA-ZF-AA52-01A	BLCA	Urinary tract	0.196349	0.23738	0.214497	0.216075	U
	TCGA-ZF-AA58-01A	BLCA	Urinary tract	0.258775	0.259446	0.128289	0.215504	U
	TCGA-DK-A6B2-01A	BLCA	Urinary Tract	0.409293	0.214847	0.0199787	0.214706	U
	TCGA-DK-A3IV-01A	BLCA	Urinary Tract	0.0477972	0.172882	0.398405	0.206361	U
	TCGA-G2-A2EJ-01A	BLCA	Urinary Tract	0.248892	0.342213	0.0271203	0.206075	U
	TCGA-ZF-A9R2-01A	BLCA	Urinary tract	0.267324	0.249106	0.0894006	0.201943	U
	TCGA-DK-AA6R-01A	BLCA	Urinary tract	0.47709	0.108995	0.0189131	0.201666	U
	TCGA-FD-A3N5-01A	BLCA	Urinary Tract	0.417262	0.151202	0.0288303	0.199098	U
	TCGA-K4-A83P-01A	BLCA	Urinary Tract	0.266453	0.196578	0.102827	0.188619	U
	TCGA-GC-A4ZW-01A	BLCA	Urinary Tract	0.385334	0.150073	0.0293532	0.188253	U
	TCGA-YC-A8S6-01A	BLCA	Urinary tract	0.242311	0.180573	0.14187	0.188252	U
	TCGA-DK-A2I6-01A	BLCA	Urinary Tract	0.355657	0.182058	0.0163627	0.184693	U
	TCGA-FD-A3B7-01A	BLCA	Urinary Tract	0.42914	0.100052	0.0197763	0.182989	U
	TCGA-FD-A3B6-01A	BLCA	Urinary Tract	0.285486	0.242826	0.0184063	0.18224	U
	TCGA-XF-A9SJ-01A	BLCA	Urinary tract	0.21441	0.273812	0.0582223	0.182148	U
	TCGA-DK-A3IU-01A	BLCA	Urinary Tract	0.216099	0.305895	0.0225998	0.181531	U
	TCGA-E7-A8O8-01A	BLCA	Urinary tract	0.119185	0.124038	0.289271	0.177498	U
	TCGA-ZF-A9R0-01A	BLCA	Urinary tract	0.143883	0.363626	0.0219729	0.176494	U
	TCGA-4Z-AA84-01A	BLCA	Urinary tract	0.212588	0.253553	0.0476514	0.171264	U
	TCGA-FD-A3SS-01A	BLCA	Urinary Tract	0.390865	0.0954869	0.0205834	0.168978	U
	TCGA-GV-A3JZ-01A	BLCA	Urinary Tract	0.339469	0.140456	0.0242666	0.168064	U
	TCGA-4Z-AA7Q-01A	BLCA	Urinary tract	0.248382	0.199208	0.0535055	0.167032	U
	TCGA-GU-A764-01A	BLCA	Urinary Tract	0.13312	0.277764	0.0812053	0.16403	U
	TCGA-GC-A3WC-01A	BLCA	Urinary Tract	0.0650886	0.120761	0.303315	0.163055	U
	TCGA-E5-A2PC-01A	BLCA	Urinary Tract	0.346387	0.11367	0.0250152	0.161691	U
	TCGA-ZF-AA51-01A	BLCA	Urinary tract	0.226879	0.178889	0.0735622	0.159777	U
	TCGA-BT-A20P-01A	BLCA	Urinary Tract	0.308199	0.146779	0.0219342	0.158971	U
	TCGA-DK-A1A6-06A	BLCA	Urinary tract	0.222823	0.206893	0.0404379	0.156718	U
	TCGA-UY-A78M-01A	BLCA	Urinary Tract	0.296936	0.137174	0.024095	0.152735	U
	TCGA-FD-A3N6-01A	BLCA	Urinary Tract	0.024352	0.256299	0.175762	0.152138	U
	TCGA-DK-AA75-01A	BLCA	Urinary tract	0.258934	0.167582	0.0267723	0.151096	U
	TCGA-4Z-AA7Y-01A	BLCA	Urinary tract	0.274152	0.155003	0.0220685	0.150408	U
	TCGA-HQ-A2OF-01A	BLCA	Urinary Tract	0.0220033	0.136781	0.292124	0.150303	U
	TCGA-CU-A0YO-01A	BLCA	Urinary Tract	0.0433311	0.272272	0.132621	0.149408	U
	TCGA-2F-A9KO-01A	BLCA	Urinary tract	0.310233	0.118691	0.0159175	0.148281	U
	TCGA-XF-A9SM-01A	BLCA	Urinary tract	0.17864	0.240774	0.0157415	0.145052	U
	TCGA-4Z-AA82-01A	BLCA	Urinary tract	0.345426	0.0614057	0.0179701	0.141601	U
	TCGA-XF-AAMR-01A	BLCA	Urinary tract	0.276639	0.117413	0.0182077	0.13742	U
	TCGA-XF-A9SP-01A	BLCA	Urinary tract	0.0612962	0.298827	0.0197951	0.126639	U
	TCGA-CF-A9FH-01A	BLCA	Urinary tract	0.0312072	0.327452	0.0164971	0.125052	U
	TCGA-XF-A8HE-01A	BLCA	Urinary tract	0.140283	0.20212	0.0288159	0.12374	U
	TCGA-DK-AA6L-01A	BLCA	Urinary tract	0.051335	0.20358	0.113357	0.122757	U
	TCGA-FD-A5BS-01A	BLCA	Urinary Tract	0.162098	0.153584	0.0472831	0.120989	U
	TCGA-HQ-A5NE-01A	BLCA	Urinary Tract	0.228326	0.109951	0.0246157	0.120964	U
	TCGA-XF-A8HC-01A	BLCA	Urinary tract	0.0766581	0.23742	0.0395635	0.11788	U
	TCGA-XF-AAMG-01A	BLCA	Urinary tract	0.146271	0.177022	0.026253	0.116515	U
	TCGA-ZF-AA5H-01A	BLCA	Urinary tract	0.0796762	0.245952	0.0205823	0.115403	U
	TCGA-HQ-A2OE-01A	BLCA	Urinary Tract	0.124897	0.184214	0.0311064	0.113406	U
	TCGA-FJ-A3ZE-01A	BLCA	Urinary Tract	0.0224682	0.293268	0.0198063	0.111848	U
	TCGA-CF-A47S-01A	BLCA	Urinary Tract	0.0580493	0.245432	0.0200333	0.107838	U
	TCGA-BT-A3PH-01A	BLCA	Urinary Tract	0.14672	0.147946	0.0267611	0.107142	U
	TCGA-FD-A6TC-01A	BLCA	Urinary Tract	0.111286	0.174231	0.0311731	0.105563	U
	TCGA-K4-A4AB-01B	BLCA	Urinary Tract	0.135344	0.125141	0.0346335	0.0983729	U
	TCGA-DK-A3WW-01A	BLCA	Urinary Tract	0.167427	0.108357	0.01721	0.0976648	U
	TCGA-FD-A6TB-01A	BLCA	Urinary Tract	0.102103	0.157393	0.0304052	0.0966338	U
	TCGA-XF-A8HI-01A	BLCA	Urinary tract	0.0272017	0.116429	0.145424	0.0963518	U
	TCGA-C4-A0F0-01A	BLCA	Urinary Tract	0.13793	0.115071	0.0240538	0.0923516	U
	TCGA-FJ-A3ZF-01A	BLCA	Urinary Tract	0.134833	0.121151	0.0167917	0.0909251	U
	TCGA-XF-AAMQ-01A	BLCA	Urinary tract	0.11662	0.128569	0.0187102	0.0879665	U
	TCGA-BT-A42C-01A	BLCA	Urinary Tract	0.0693763	0.166892	0.0202029	0.0854903	U
	TCGA-E7-A4IJ-01A	BLCA	Urinary Tract	0.14611	0.0842421	0.0196619	0.083338	U
	TCGA-DK-AA6P-01A	BLCA	Urinary tract	0.116816	0.106804	0.019797	0.0811391	U
	TCGA-CF-A3MH-01A	BLCA	Urinary Tract	0.0407429	0.183429	0.0168662	0.080346	U
	TCGA-XF-A9SY-01A	BLCA	Urinary tract	0.0712427	0.110405	0.0458674	0.0758384	U
	TCGA-UY-A9PA-01A	BLCA	Urinary tract	0.0500301	0.156853	0.0196212	0.0755015	U
	TCGA-E7-A7XN-01A	BLCA	Urinary Tract	0.107139	0.0910524	0.027621	0.0752707	U
	TCGA-CU-A72E-01A	BLCA	Urinary Tract	0.0505779	0.141181	0.0237693	0.0718426	U
	TCGA-DK-AA77-01A	BLCA	Urinary tract	0.0409587	0.151296	0.021609	0.0712878	U
	TCGA-FD-A43N-01A	BLCA	Urinary Tract	0.0699401	0.120513	0.0201391	0.0701975	U
	TCGA-E7-A5KE-01A	BLCA	Urinary Tract	0.0878878	0.0991622	0.0219284	0.0696594	U
	TCGA-DK-A1AG-01A	BLCA	Urinary Tract	0.023027	0.155574	0.0282663	0.0689557	U
	TCGA-XF-AAN1-01A	BLCA	Urinary tract	0.111847	0.0796214	0.0143619	0.0686101	U
	TCGA-G2-A2EK-01A	BLCA	Urinary Tract	0.0398366	0.14634	0.0186567	0.0682779	U
	TCGA-E7-A6ME-01A	BLCA	Urinary Tract	0.108199	0.07625	0.0189443	0.0677979	U
	TCGA-FD-A6TK-01A	BLCA	Urinary Tract	0.0480797	0.123114	0.0272146	0.0661362	U
	TCGA-BL-A13I-01B	BLCA	Urinary Tract	0.0420248	0.130003	0.0244875	0.0655052	U
	TCGA-CF-A47V-01A	BLCA	Urinary Tract	0.0593302	0.107538	0.0268298	0.0645661	U
	TCGA-4Z-AA7S-01A	BLCA	Urinary tract	0.0373268	0.130444	0.0236173	0.0637962	U
	TCGA-BL-A13I-01A	BLCA	Urinary Tract	0.0413579	0.126908	0.0227869	0.0636843	U
	TCGA-DK-A3WY-01A	BLCA	Urinary Tract	0.0344145	0.137614	0.0183957	0.0634747	U
	TCGA-FD-A62S-01A	BLCA	Urinary Tract	0.0486934	0.100995	0.0402047	0.0632977	U
	TCGA-FD-A3SQ-01A	BLCA	Urinary Tract	0.0296777	0.135134	0.0236265	0.0628127	U
	TCGA-BT-A42F-01A	BLCA	Urinary Tract	0.0679475	0.0938169	0.0266451	0.0628032	U
	TCGA-BL-A5ZZ-01A	BLCA	Urinary Tract	0.066041	0.100507	0.0202684	0.0622722	U
	TCGA-UY-A9PF-01A	BLCA	Urinary tract	0.0368894	0.129251	0.0184416	0.0615273	U
	TCGA-BT-A2LD-01A	BLCA	Urinary Tract	0.0643607	0.0999773	0.0199661	0.0614347	U
	TCGA-CF-A1HS-01A	BLCA	Urinary Tract	0.0291177	0.119877	0.0332347	0.0607432	U
	TCGA-XF-A9SX-01A	BLCA	Urinary tract	0.0369682	0.0976859	0.043669	0.0594411	U
	TCGA-BL-A13I-01A	BLCA	Urinary Tract	0.0505871	0.102118	0.0252616	0.0593224	U
	TCGA-E7-A3Y1-01A	BLCA	Urinary Tract	0.0269438	0.109623	0.0404173	0.0589948	U
	TCGA-KQ-A41P-01A	BLCA	Urinary Tract	0.058853	0.0954614	0.0221186	0.058811	U
	TCGA-CF-A3MG-01A	BLCA	Urinary Tract	0.0229028	0.1311	0.021037	0.0583467	U
	TCGA-BT-A42E-01A	BLCA	Urinary Tract	0.0672423	0.0857459	0.0217179	0.0582354	U
	TCGA-BT-A20J-01A	BLCA	Urinary Tract	0.0296306	0.116737	0.0236264	0.0566648	U
	TCGA-BL-A13J-01B	BLCA	Urinary Tract	0.0355881	0.109841	0.0244698	0.0566329	U
	TCGA-FD-A5BR-01A	BLCA	Urinary Tract	0.0309471	0.113184	0.0242407	0.0561238	U
	TCGA-DK-A1A5-01A	BLCA	Urinary Tract	0.0332286	0.109795	0.024948	0.0559904	U
	TCGA-SY-A9G0-01A	BLCA	Urinary tract	0.0517174	0.10069	0.0151856	0.0558643	U
	TCGA-GD-A2C5-01A	BLCA	Urinary Tract	0.0305494	0.114441	0.022324	0.0557715	U
	TCGA-K4-A3WU-01B	BLCA	Urinary Tract	0.0303652	0.118806	0.0179124	0.0556946	U
	TCGA-DK-A1A3-01A	BLCA	Urinary Tract	0.0267898	0.1131	0.0266031	0.0554976	U
	TCGA-DK-A1AD-01A	BLCA	Urinary Tract	0.0320689	0.102795	0.0308058	0.0552233	U
	TCGA-XF-A9SL-01A	BLCA	Urinary tract	0.0360468	0.0990294	0.0294639	0.0548467	U
	TCGA-XF-A9SI-01A	BLCA	Urinary tract	0.0266331	0.120012	0.0169423	0.0545291	U
	TCGA-DK-A1AE-01A	BLCA	Urinary Tract	0.023142	0.118547	0.0211904	0.0542933	U
	TCGA-FD-A43S-01A	BLCA	Urinary Tract	0.037229	0.101848	0.0227747	0.0539504	U
	TCGA-DK-A3IT-01A	BLCA	Urinary Tract	0.0273552	0.0992082	0.0346391	0.0537342	U
	TCGA-KQ-A41N-01A	BLCA	Urinary Tract	0.0344928	0.102869	0.023558	0.0536399	U
	TCGA-ZF-A9R3-01A	BLCA	Urinary tract	0.0275348	0.116594	0.0166384	0.0535889	U
	TCGA-DK-A1AA-01A	BLCA	Urinary Tract	0.0220638	0.112167	0.0264466	0.053559	U
	TCGA-FD-A3SP-01A	BLCA	Urinary Tract	0.0225184	0.115879	0.0203909	0.0529296	U
	TCGA-GV-A40G-01A	BLCA	Urinary Tract	0.0340731	0.10113	0.022919	0.0527073	U
	TCGA-ZF-A9R4-01A	BLCA	Urinary tract	0.0561424	0.0867124	0.0151591	0.0526713	U
	TCGA-DK-A3IM-01A	BLCA	Urinary Tract	0.0257564	0.10788	0.0224092	0.0520151	U
	TCGA-DK-A3IK-01A	BLCA	Urinary Tract	0.023336	0.107163	0.0247099	0.0517362	U
	TCGA-DK-A1AF-01A	BLCA	Urinary Tract	0.0253581	0.106138	0.0231439	0.0515467	U
	TCGA-BL-A13J-01A	BLCA	Urinary Tract	0.0233252	0.10551	0.0241424	0.0509925	U
	TCGA-CF-A27C-01A	BLCA	Urinary Tract	0.0171546	0.114062	0.0210334	0.0507499	U
	TCGA-XF-A9SU-01A	BLCA	Urinary tract	0.0328187	0.0980284	0.0212179	0.0506883	U
	TCGA-G2-A2EF-01A	BLCA	Urinary Tract	0.0167584	0.113362	0.0204481	0.0501894	U
	TCGA-FD-A3SL-01A	BLCA	Urinary Tract	0.028209	0.101774	0.0204926	0.0501585	U
	TCGA-E7-A5KF-01A	BLCA	Urinary Tract	0.0322382	0.0992063	0.0188087	0.0500844	U
	TCGA-GV-A40E-01A	BLCA	Urinary Tract	0.0254033	0.103548	0.0206123	0.0498545	U
	TCGA-GC-A3RD-01A	BLCA	Urinary Tract	0.0314776	0.0968524	0.0207874	0.0497058	U
	TCGA-FD-A6TF-01A	BLCA	Urinary Tract	0.0214936	0.105343	0.0221443	0.0496602	U
	TCGA-FD-A43P-01A	BLCA	Urinary Tract	0.0286982	0.0972301	0.0228601	0.0495961	U
	TCGA-G2-A2EO-01A	BLCA	Urinary Tract	0.0168099	0.111222	0.0206888	0.0495735	U
	TCGA-DK-A2I1-01A	BLCA	Urinary Tract	0.0225845	0.103393	0.0225659	0.0495146	U
	TCGA-CU-A5W6-01A	BLCA	Urinary Tract	0.0386691	0.0892489	0.0206069	0.0495083	U
	TCGA-BT-A20N-01A	BLCA	Urinary Tract	0.0225956	0.0998399	0.0250354	0.049157	U
	TCGA-GU-A767-01A	BLCA	Urinary Tract	0.0306263	0.0925682	0.0235046	0.0488997	U
	TCGA-E7-A3X6-01A	BLCA	Urinary Tract	0.0205743	0.10156	0.0245465	0.0488935	U
	TCGA-XF-A9ST-01A	BLCA	Urinary tract	0.0242963	0.105744	0.0165135	0.0488511	U
	TCGA-XF-AAN4-01A	BLCA	Urinary tract	0.0315371	0.0958251	0.0191206	0.0488276	U
	TCGA-K4-AAQO-01A	BLCA	Urinary tract	0.0336998	0.0901447	0.0222352	0.0486932	U
	TCGA-CF-A47Y-01A	BLCA	Urinary Tract	0.0288684	0.0893443	0.0273867	0.0485331	U
	TCGA-E7-A6MF-01A	BLCA	Urinary Tract	0.0307196	0.0929502	0.0215053	0.0483917	U
	TCGA-E7-A97P-01A	BLCA	Urinary tract	0.0177711	0.109546	0.0165589	0.0479588	U
	TCGA-XF-A9SH-01A	BLCA	Urinary tract	0.0292361	0.0935585	0.0206871	0.0478272	U
	TCGA-G2-AA3D-01A	BLCA	Urinary tract	0.0296772	0.0997508	0.0140343	0.0478208	U
	TCGA-GU-A42R-01A	BLCA	Urinary Tract	0.0206915	0.087406	0.0339943	0.0473639	U
	TCGA-DK-A1A7-01A	BLCA	Urinary Tract	0.0278075	0.0807837	0.0327026	0.0470979	U
	TCGA-DK-A3IN-01A	BLCA	Urinary Tract	0.0195216	0.104394	0.0173456	0.047087	U
	TCGA-ZF-AA5P-01A	BLCA	Urinary tract	0.0331517	0.0888445	0.0187397	0.0469119	U
	TCGA-CF-A5UA-01A	BLCA	Urinary Tract	0.0237198	0.0920738	0.02377	0.0465212	U
	TCGA-ZF-A9RC-01A	BLCA	Urinary tract	0.024026	0.0962976	0.0189352	0.0464196	U
	TCGA-FJ-A3Z9-01A	BLCA	Urinary Tract	0.0201857	0.103414	0.0156281	0.0464093	U
	TCGA-CF-A1HR-01A	BLCA	Urinary Tract	0.0300367	0.0856923	0.0233957	0.0463749	U
	TCGA-DK-A3IL-01A	BLCA	Urinary Tract	0.0225367	0.0976461	0.0184514	0.0462114	U
	TCGA-GU-A763-01A	BLCA	Urinary Tract	0.0206746	0.0980587	0.0193583	0.0460306	U
	TCGA-G2-A3IB-01A	BLCA	Urinary Tract	0.024547	0.0940406	0.0193017	0.0459631	U
	TCGA-FD-A5BZ-01A	BLCA	Urinary Tract	0.0354462	0.0837927	0.0179563	0.0457317	U
	TCGA-DK-A1AB-01A	BLCA	Urinary Tract	0.0259285	0.0859366	0.0244368	0.045434	U
	TCGA-BT-A0S7-01A	BLCA	Urinary Tract	0.0196265	0.08779	0.0275924	0.045003	U
	TCGA-CU-A0YR-01A	BLCA	Urinary Tract	0.0249628	0.0827915	0.0270581	0.0449375	U
	TCGA-E7-A519-01A	BLCA	Urinary Tract	0.0235693	0.0910175	0.0200526	0.0448798	U
	TCGA-FD-A5BV-01A	BLCA	Urinary Tract	0.0268534	0.0885813	0.0191088	0.0448479	U
	TCGA-GV-A3QH-01A	BLCA	Urinary Tract	0.0327078	0.0812083	0.0202823	0.0447328	U
	TCGA-GC-A3I6-01A	BLCA	Urinary Tract	0.0203068	0.0950503	0.0185755	0.0446442	U
	TCGA-E7-A6MD-01A	BLCA	Urinary Tract	0.0310182	0.0765651	0.0259298	0.0445044	U
	TCGA-GV-A3QG-01A	BLCA	Urinary Tract	0.0243402	0.0870862	0.0220605	0.0444956	U
	TCGA-KQ-A41O-01A	BLCA	Urinary Tract	0.0277335	0.0795135	0.0260264	0.0444245	U
	TCGA-GD-A3OS-01A	BLCA	Urinary Tract	0.0348059	0.0805643	0.0175072	0.0442925	U
	TCGA-C4-A0F1-01A	BLCA	Urinary Tract	0.0204073	0.0880651	0.0243105	0.044261	U
	TCGA-BT-A20R-01A	BLCA	Urinary Tract	0.0237609	0.0846505	0.0240868	0.0441661	U
	TCGA-XF-AAMY-01A	BLCA	Urinary tract	0.0219854	0.0894198	0.020537	0.0439807	U
	TCGA-K4-A5RJ-01A	BLCA	Urinary Tract	0.0341459	0.0773859	0.0203904	0.0439741	U
	TCGA-FD-A5BX-01A	BLCA	Urinary Tract	0.0212092	0.0904202	0.0202517	0.0439604	U
	TCGA-E7-A7DV-01A	BLCA	Urinary Tract	0.0219617	0.0903963	0.0194221	0.0439267	U
	TCGA-BL-A13J-01A	BLCA	Urinary Tract	0.0284997	0.0825291	0.0206252	0.0438847	U
	TCGA-FD-A3SJ-01A	BLCA	Urinary Tract	0.0217095	0.0889522	0.0201577	0.0436065	U
	TCGA-K4-A3WS-01A	BLCA	Urinary Tract	0.0203422	0.0911238	0.019298	0.043588	U
	TCGA-PQ-A6FN-01A	BLCA	Urinary Tract	0.0295235	0.0846055	0.0163557	0.0434949	U
	TCGA-ZF-AA4N-01A	BLCA	Urinary tract	0.03189	0.0818366	0.0167487	0.0434917	U
	TCGA-FD-A43Y-01A	BLCA	Urinary Tract	0.0194763	0.0925445	0.0179676	0.0433295	U
	TCGA-ZF-A9R1-01A	BLCA	Urinary tract	0.0340076	0.0749072	0.0209663	0.0432937	U
	TCGA-UY-A78P-01A	BLCA	Urinary tract	0.0281886	0.0814718	0.0201562	0.0432722	U
	TCGA-FD-A3SM-01A	BLCA	Urinary Tract	0.0220422	0.0872829	0.0202539	0.043193	U
	TCGA-4Z-AA80-01A	BLCA	Urinary tract	0.0263495	0.0839638	0.0191899	0.0431677	U
	TCGA-FJ-A871-01A	BLCA	Urinary Tract	0.0257397	0.0722078	0.0310561	0.0430012	U
	TCGA-ZF-AA4T-01A	BLCA	Urinary tract	0.0348965	0.0769102	0.0161192	0.042642	U
	TCGA-FD-A3B5-01A	BLCA	Urinary Tract	0.0209343	0.0880914	0.0180915	0.0423724	U
	TCGA-BT-A2LB-01A	BLCA	Urinary Tract	0.0257048	0.0867337	0.0146174	0.042352	U
	TCGA-FT-A61P-01A	BLCA	Urinary Tract	0.0225547	0.0891884	0.0152471	0.0423301	U
	TCGA-BT-A20X-01A	BLCA	Urinary Tract	0.0197783	0.0862607	0.0209506	0.0423298	U
	TCGA-ZF-AA54-01A	BLCA	Urinary tract	0.0288854	0.0787298	0.0193512	0.0423221	U
	TCGA-DK-AA6W-01A	BLCA	Urinary tract	0.0239729	0.0827675	0.0201934	0.0423113	U
	TCGA-H4-A2HO-01A	BLCA	Urinary Tract	0.0170985	0.0926512	0.0167513	0.042167	U
	TCGA-XF-AAMT-01A	BLCA	Urinary tract	0.0324364	0.0725205	0.0213595	0.0421055	U
	TCGA-DK-A3IS-01A	BLCA	Urinary Tract	0.0226594	0.0823891	0.0212306	0.042093	U
	TCGA-5N-A9KI-01A	BLCA	Urinary tract	0.028156	0.0802207	0.01772	0.0420322	U
	TCGA-ZF-A9RN-01A	BLCA	Urinary tract	0.0279588	0.081819	0.0160454	0.0419411	U
	TCGA-MV-A51V-01A	BLCA	Urinary Tract	0.020981	0.0869621	0.0177256	0.0418896	U
	TCGA-C4-A0EZ-01A	BLCA	Urinary Tract	0.0273794	0.0755521	0.0224039	0.0417785	U
	TCGA-YC-A9TC-01A	BLCA	Urinary tract	0.0244485	0.083096	0.0175733	0.0417059	U
	TCGA-E7-A8O7-01A	BLCA	Urinary tract	0.0205629	0.0840979	0.020379	0.0416799	U
	TCGA-XF-AAMH-01A	BLCA	Urinary tract	0.0223178	0.0870358	0.0156612	0.0416716	U
	TCGA-S5-A6DX-01A	BLCA	Urinary Tract	0.0238036	0.0845488	0.0161846	0.0415123	U
	TCGA-UY-A9PE-01A	BLCA	Urinary tract	0.0277003	0.0806762	0.0161312	0.0415026	U
	TCGA-FD-A3SR-01A	BLCA	Urinary Tract	0.0204151	0.0858636	0.0179155	0.0413981	U
	TCGA-ZF-AA53-01A	BLCA	Urinary tract	0.0238426	0.0769935	0.0231228	0.0413197	U
	TCGA-ZF-AA4U-01A	BLCA	Urinary tract	0.0209932	0.0879823	0.0142006	0.0410587	U
	TCGA-GU-A766-01A	BLCA	Urinary Tract	0.0245386	0.0808077	0.0177914	0.0410459	U
	TCGA-K4-A3WV-01A	BLCA	Urinary Tract	0.0204081	0.0744473	0.0281563	0.0410039	U
	TCGA-C4-A0F7-01A	BLCA	Urinary Tract	0.0229384	0.0738367	0.0261168	0.0409639	U
	TCGA-E7-A97Q-01A	BLCA	Urinary tract	0.0232046	0.081968	0.0175654	0.0409127	U
	TCGA-BT-A3PK-01A	BLCA	Urinary Tract	0.024914	0.0760585	0.021711	0.0408945	U
	TCGA-GV-A3JW-01A	BLCA	Urinary Tract	0.0184144	0.0886106	0.0154149	0.0408133	U
	TCGA-2F-A9KQ-01A	BLCA	Urinary tract	0.0228305	0.0855729	0.013749	0.0407175	U
	TCGA-DK-AA6T-01A	BLCA	Urinary tract	0.0234664	0.0811265	0.017437	0.0406766	U
	TCGA-DK-A3WX-01A	BLCA	Urinary Tract	0.02571	0.0762379	0.0200272	0.0406583	U
	TCGA-DK-AA6X-01A	BLCA	Urinary tract	0.0246071	0.0767416	0.0204011	0.0405833	U
	TCGA-H4-A2HQ-01A	BLCA	Urinary Tract	0.0229962	0.0821583	0.0162224	0.040459	U
	TCGA-CF-A47W-01A	BLCA	Urinary Tract	0.0247863	0.0757962	0.0205996	0.040394	U
	TCGA-GC-A3BM-01A	BLCA	Urinary Tract	0.0199377	0.0809005	0.0202185	0.0403522	U
	TCGA-DK-A3X2-01A	BLCA	Urinary Tract	0.0207666	0.0804783	0.0195868	0.0402772	U
	TCGA-FD-A62P-01A	BLCA	Urinary Tract	0.0373937	0.0669461	0.015986	0.0401086	U
	TCGA-GU-AATP-01A	BLCA	Urinary tract	0.0224652	0.0772604	0.0205472	0.0400909	U
	TCGA-XF-A8HF-01A	BLCA	Urinary tract	0.0281192	0.0733722	0.0186401	0.0400438	U
	TCGA-E7-A7DU-01A	BLCA	Urinary Tract	0.0212429	0.0750377	0.0235354	0.0399387	U
	TCGA-XF-AAMW-01A	BLCA	Urinary tract	0.0194154	0.0824805	0.0173632	0.039753	U
	TCGA-GU-AATQ-01A	BLCA	Urinary tract	0.0256148	0.071539	0.0219826	0.0397121	U
	TCGA-K4-A54R-01A	BLCA	Urinary Tract	0.0247796	0.0742854	0.0197272	0.0395974	U
	TCGA-FD-A5BT-01A	BLCA	Urinary Tract	0.0225115	0.0778781	0.0181354	0.0395083	U
	TCGA-CF-A9FL-01A	BLCA	Urinary tract	0.023086	0.0816842	0.0132313	0.0393338	U
	TCGA-GU-A42P-01A	BLCA	Urinary Tract	0.0174281	0.0819683	0.0184569	0.0392844	U
	TCGA-DK-AA74-01A	BLCA	Urinary tract	0.0265833	0.0723274	0.0189287	0.0392798	U
	TCGA-DK-A6B5-01A	BLCA	Urinary Tract	0.0316504	0.0676153	0.0184804	0.0392487	U
	TCGA-ZF-A9RM-01A	BLCA	Urinary tract	0.0159899	0.086044	0.0148191	0.038951	U
	TCGA-CU-A3KJ-01A	BLCA	Urinary Tract	0.0176568	0.0783753	0.0204491	0.0388271	U
	TCGA-XF-A9SZ-01A	BLCA	Urinary tract	0.023725	0.0704131	0.0220835	0.0387405	U
	TCGA-CF-A8HY-01A	BLCA	Urinary tract	0.0239096	0.0719853	0.0202732	0.0387227	U
	TCGA-UY-A9PB-01A	BLCA	Urinary tract	0.0195105	0.0795712	0.0170045	0.0386954	U
	TCGA-XF-AAME-01A	BLCA	Urinary tract	0.023066	0.0762731	0.0163807	0.0385732	U
	TCGA-ZF-A9RF-01A	BLCA	Urinary tract	0.0196317	0.0814411	0.0145523	0.0385417	U
	TCGA-4Z-AA89-01A	BLCA	Urinary tract	0.0224399	0.0773028	0.0158148	0.0385192	U
	TCGA-4Z-AA7N-01A	BLCA	Urinary tract	0.0216285	0.0747725	0.0180698	0.0381569	U
	TCGA-4Z-AA7O-01A	BLCA	Urinary tract	0.0239023	0.0717047	0.0187321	0.038113	U
	TCGA-DK-A2HX-01A	BLCA	Urinary Tract	0.0174437	0.075997	0.0203253	0.037922	U
	TCGA-G2-A3IE-01A	BLCA	Urinary Tract	0.0263025	0.065495	0.0219429	0.0379135	U
	TCGA-FD-A5BU-01A	BLCA	Urinary Tract	0.018725	0.0779215	0.0169973	0.0378812	U
	TCGA-CF-A5U8-01A	BLCA	Urinary Tract	0.0233494	0.0706928	0.0192878	0.0377767	U
	TCGA-G2-AA3C-01A	BLCA	Urinary tract	0.0194892	0.0756482	0.0175134	0.0375503	U
	TCGA-HQ-A5ND-01A	BLCA	Urinary Tract	0.0210687	0.0698721	0.0216085	0.0375164	U
	TCGA-UY-A9PH-01A	BLCA	Urinary tract	0.0236628	0.0730137	0.0149418	0.0372061	U
	TCGA-CF-A9FM-01A	BLCA	Urinary tract	0.0206836	0.0769015	0.0139201	0.0371684	U
	TCGA-PQ-A6FI-01A	BLCA	Urinary Tract	0.0188283	0.0774382	0.0147093	0.0369919	U
	TCGA-2F-A9KW-01A	BLCA	Urinary tract	0.0206667	0.0758573	0.0143045	0.0369428	U
	TCGA-K4-A6MB-01A	BLCA	Urinary Tract	0.0229909	0.0706325	0.0169882	0.0368706	U
	TCGA-ZF-AA4W-01A	BLCA	Urinary tract	0.0164869	0.079443	0.0145679	0.0368326	U
	TCGA-ZF-A9RL-01A	BLCA	Urinary tract	0.0171712	0.0781828	0.01499	0.0367813	U
	TCGA-2F-A9KT-01A	BLCA	Urinary tract	0.0230673	0.0692018	0.0164865	0.0362519	U
	TCGA-ZF-AA4V-01A	BLCA	Urinary tract	0.0217217	0.0721936	0.0147977	0.0362377	U
	TCGA-XF-A9T0-01A	BLCA	Urinary tract	0.0203645	0.0736582	0.0145461	0.0361896	U
	TCGA-FD-A3B8-01A	BLCA	Urinary Tract	0.0191909	0.0724615	0.0168229	0.0361584	U
	TCGA-XF-A9T2-01A	BLCA	Urinary tract	0.0199273	0.0706481	0.0176185	0.0360646	U
	TCGA-4Z-AA7W-01A	BLCA	Urinary tract	0.0210111	0.0662724	0.0204185	0.0359006	U
	TCGA-GC-A6I1-01A	BLCA	Urinary Tract	0.0205671	0.0706336	0.0163714	0.0358573	U
	TCGA-GU-AATO-01A	BLCA	Urinary tract	0.0210727	0.0678069	0.0178105	0.0355634	U
	TCGA-E7-A678-01A	BLCA	Urinary Tract	0.0169345	0.0753571	0.0129919	0.0350945	U
	TCGA-DK-A6B0-01A	BLCA	Urinary Tract	0.020873	0.0671707	0.016832	0.0349586	U
	TCGA-4Z-AA7M-01A	BLCA	Urinary tract	0.0215535	0.0641191	0.0191674	0.0349467	U
	TCGA-ZF-A9RD-01A	BLCA	Urinary tract	0.0220713	0.0652099	0.0171626	0.0348146	U
	TCGA-ZF-A9R5-01A	BLCA	Urinary tract	0.0202464	0.0662139	0.0163208	0.0342604	U
	TCGA-G2-A2EL-01A	BLCA	Urinary Tract	0.0148086	0.0727479	0.0142722	0.0339429	U
	TCGA-FD-A3NA-01A	BLCA	Urinary Tract	0.0194772	0.0604664	0.0192416	0.0330617	U
	TCGA-2F-A9KR-01A	BLCA	Urinary tract	0.0197803	0.0653952	0.0138952	0.0330235	U
	TCGA-BT-A2LA-01A	BLCA	Urinary Tract	0.0248941	0.0545959	0.0181327	0.0325409	U
	TCGA-XF-AAMF-01A	BLCA	Urinary tract	0.016539	0.0630414	0.014053	0.0312112	U
	TCGA-E5-A4U1-01A	BLCA	Urinary Tract	0.0205345	0.0575662	0.0150324	0.0310443	U
	TCGA-XF-AAN8-01A	BLCA	Urinary tract	0.017866	0.056937	0.0142778	0.0296936	U
	TCGA-R3-A69X-01A	BLCA	Urinary Tract	0.0168379	0.0560801	0.0141733	0.0290305	U
	TCGA-A1-A0SK-01A	BRCA	Breast	0.916666	0.873502	0.888837	0.893002	M
	TCGA-AO-A125-01A	BRCA	Breast	0.90225	0.861112	0.889913	0.884425	M
	TCGA-A2-A3XU-01A	BRCA	Breast	0.814927	0.779437	0.749854	0.781406	M
	TCGA-A1-A0SO-01A	BRCA	Breast	0.820723	0.788402	0.728958	0.779361	M
	TCGA-AR-A0TP-01A	BRCA	Breast	0.839398	0.772869	0.717765	0.776677	M
	TCGA-AC-A2BK-01A	BRCA	Breast	0.81433	0.761504	0.732073	0.769302	M
	TCGA-E2-A105-01A	BRCA	Breast	0.800706	0.748536	0.729138	0.75946	M
	TCGA-EW-A6SA-01A	BRCA	Breast	0.829064	0.725885	0.714884	0.756611	M
	TCGA-BH-A1FJ-01A	BRCA	Breast	0.7892	0.776501	0.692705	0.752802	M
	TCGA-E9-A1N8-01A	BRCA	Breast	0.779397	0.786259	0.653022	0.739559	M
	TCGA-E2-A574-01A	BRCA	Breast	0.781525	0.714957	0.714855	0.737112	M
	TCGA-A7-A13E-01A	BRCA	Breast	0.769808	0.746927	0.694418	0.737051	M
	TCGA-LL-A6FQ-01A	BRCA	Breast	0.788965	0.724415	0.671953	0.728444	M
	TCGA-B6-A0RL-01A	BRCA	Breast	0.779992	0.711645	0.672225	0.721287	M
	TCGA-E2-A109-01A	BRCA	Breast	0.753116	0.714088	0.68499	0.717398	M
	TCGA-BH-A8FY-01A	BRCA	Breast	0.79548	0.750668	0.605544	0.717231	M
	TCGA-C8-A1HL-01A	BRCA	Breast	0.747525	0.742524	0.658503	0.716184	M
	TCGA-AC-A7VB-01A	BRCA	Breast	0.755696	0.716728	0.674521	0.715648	M
	TCGA-AQ-A1H2-01A	BRCA	Breast	0.701026	0.727073	0.680981	0.703026	M
	TCGA-OL-A5RZ-01A	BRCA	Breast	0.681204	0.710274	0.710327	0.700602	M
	TCGA-E9-A5UO-01A	BRCA	Breast	0.725037	0.725576	0.644538	0.698384	M
	TCGA-AR-A0TZ-01A	BRCA	Breast	0.724255	0.69665	0.668204	0.69637	M
	TCGA-BH-A0DD-01A	BRCA	Breast	0.757995	0.679197	0.64371	0.693634	M
	TCGA-AR-A0U3-01A	BRCA	Breast	0.763787	0.675986	0.641008	0.693594	M
	TCGA-AQ-A04H-01B	BRCA	Breast	0.763588	0.677425	0.637057	0.69269	M
	TCGA-AR-A24H-01A	BRCA	Breast	0.691744	0.755866	0.624616	0.690742	M
	TCGA-C8-A274-01A	BRCA	Breast	0.709828	0.714211	0.638652	0.687564	M
	TCGA-E2-A10E-01A	BRCA	Breast	0.715258	0.647643	0.687241	0.683381	M
	TCGA-A2-A1FW-01A	BRCA	Breast	0.767183	0.6274	0.6544	0.682994	M
	TCGA-AR-A24Z-01A	BRCA	Breast	0.713328	0.673367	0.65458	0.680425	M
	TCGA-BH-A0HK-01A	BRCA	Breast	0.76941	0.607272	0.649535	0.675406	M
	TCGA-AO-A0JL-01A	BRCA	Breast	0.749511	0.701009	0.562237	0.670919	M
	TCGA-AR-A24K-01A	BRCA	Breast	0.646518	0.689481	0.671872	0.66929	M
	TCGA-BH-A0H7-01A	BRCA	Breast	0.756961	0.667419	0.575028	0.66647	M
	TCGA-BH-A204-01A	BRCA	Breast	0.718932	0.66426	0.612941	0.665378	M
	TCGA-AO-A0JI-01A	BRCA	Breast	0.747428	0.651166	0.595535	0.66471	M
	TCGA-A2-A04R-01A	BRCA	Breast	0.810884	0.488329	0.692266	0.663826	M
	TCGA-AQ-A04L-01B	BRCA	Breast	0.716651	0.684395	0.589463	0.663503	M
	TCGA-D8-A1JN-01A	BRCA	Breast	0.714383	0.586607	0.68728	0.662756	M
	TCGA-A2-A0YT-01A	BRCA	Breast	0.70774	0.673775	0.591932	0.657816	M
	TCGA-E9-A54Y-01A	BRCA	Breast	0.694345	0.674554	0.601137	0.656679	M
	TCGA-EW-A423-01A	BRCA	Breast	0.692053	0.679718	0.587441	0.653071	M
	TCGA-AR-A1AV-01A	BRCA	Breast	0.769027	0.54591	0.63651	0.650482	M
	TCGA-A2-A1FV-01A	BRCA	Breast	0.698444	0.678187	0.57348	0.650037	M
	TCGA-E2-A576-01A	BRCA	Breast	0.701845	0.683181	0.563937	0.649654	M
	TCGA-BH-A0DH-01A	BRCA	Breast	0.732873	0.63845	0.572423	0.647915	M
	TCGA-S3-A6ZH-01A	BRCA	Breast	0.694849	0.59014	0.655605	0.646865	M
	TCGA-C8-A1HN-01A	BRCA	Breast	0.704159	0.72081	0.512221	0.64573	M
	TCGA-AO-A1KS-01A	BRCA	Breast	0.632196	0.675034	0.620518	0.642583	M
	TCGA-C8-A1HO-01A	BRCA	Breast	0.671852	0.648488	0.603922	0.641421	M
	TCGA-B6-A0X5-01A	BRCA	Breast	0.809332	0.685713	0.426427	0.640491	M
	TCGA-A2-A0CT-01A	BRCA	Breast	0.78019	0.582694	0.55142	0.638102	M
	TCGA-BH-A0W3-01A	BRCA	Breast	0.537504	0.728017	0.648744	0.638088	M
	TCGA-AC-A2FM-01A	BRCA	Breast	0.68938	0.638051	0.58391	0.637114	M
	TCGA-HN-A2NL-01A	BRCA	Breast	0.652242	0.667878	0.58383	0.63465	M
	TCGA-GM-A3NW-01A	BRCA	Breast	0.628856	0.655712	0.6159	0.63349	M
	TCGA-BH-A1EN-01A	BRCA	Breast	0.679698	0.658655	0.560306	0.632886	M
	TCGA-E2-A1LK-01A	BRCA	Breast	0.639145	0.670843	0.587148	0.632379	M
	TCGA-AO-A12C-01A	BRCA	Breast	0.669927	0.654664	0.571045	0.631879	M
	TCGA-EW-A1OX-01A	BRCA	Breast	0.773433	0.415661	0.697575	0.62889	M
	TCGA-D8-A1Y3-01A	BRCA	Breast	0.624542	0.669796	0.591256	0.628531	M
	TCGA-E9-A1RE-01A	BRCA	Breast	0.658696	0.641806	0.570014	0.623505	M
	TCGA-AC-A3EH-01A	BRCA	Breast	0.69039	0.671546	0.500857	0.620931	M
	TCGA-AO-A0JM-01A	BRCA	Breast	0.678913	0.64336	0.538497	0.620257	M
	TCGA-BH-A0HX-01A	BRCA	Breast	0.68103	0.648286	0.526543	0.61862	M
	TCGA-A2-A0YF-01A	BRCA	Breast	0.678827	0.500033	0.675631	0.618164	M
	TCGA-BH-A0HY-01A	BRCA	Breast	0.701989	0.599239	0.546743	0.61599	M
	TCGA-A2-A0YE-01A	BRCA	Breast	0.71311	0.618041	0.511802	0.614318	M
	TCGA-A7-A6VX-01A	BRCA	Breast	0.70874	0.535156	0.597879	0.613925	M
	TCGA-E9-A247-01A	BRCA	Breast	0.637421	0.676618	0.526287	0.613442	M
	TCGA-BH-A0B8-01A	BRCA	Breast	0.833041	0.497697	0.509262	0.613334	M
	TCGA-C8-A27A-01A	BRCA	Breast	0.65733	0.637267	0.545018	0.613205	M
	TCGA-AO-A0JA-01A	BRCA	Breast	0.660041	0.649372	0.529437	0.61295	M
	TCGA-A7-A3IZ-01A	BRCA	Breast	0.753412	0.483849	0.599383	0.612215	M
	TCGA-E2-A1BD-01A	BRCA	Breast	0.734753	0.461353	0.639704	0.611937	M
	TCGA-A2-A0YG-01A	BRCA	Breast	0.669535	0.623933	0.540818	0.611429	M
	TCGA-AO-A0JB-01A	BRCA	Breast	0.679963	0.633564	0.510149	0.607892	M
	TCGA-AO-A12B-01A	BRCA	Breast	0.836204	0.461222	0.525419	0.607615	M
	TCGA-AR-A1AP-01A	BRCA	Breast	0.636545	0.636725	0.538588	0.603953	M
	TCGA-AR-A2LR-01A	BRCA	Breast	0.63365	0.635478	0.537732	0.602286	M
	TCGA-B6-A0WV-01A	BRCA	Breast	0.687538	0.63479	0.480524	0.600951	M
	TCGA-AR-A1AY-01A	BRCA	Breast	0.675499	0.631917	0.492492	0.599969	M
	TCGA-D8-A1XF-01A	BRCA	Breast	0.621182	0.677053	0.497648	0.598627	M
	TCGA-A7-A26J-01A	BRCA	Breast	0.648257	0.579752	0.567809	0.598606	M
	TCGA-AR-A24N-01A	BRCA	Breast	0.571237	0.701553	0.519373	0.597388	M
	TCGA-EW-A1OZ-01A	BRCA	Breast	0.64507	0.628153	0.517055	0.596759	M
	TCGA-A7-A26J-01A	BRCA	Breast	0.605571	0.629103	0.547195	0.593957	M
	TCGA-AR-A1AS-01A	BRCA	Breast	0.613951	0.587223	0.578501	0.593225	M
	TCGA-OL-A66O-01A	BRCA	Breast	0.730734	0.420401	0.62237	0.591168	M
	TCGA-EW-A1OY-01A	BRCA	Breast	0.624309	0.638042	0.509181	0.590511	M
	TCGA-LL-A5YM-01A	BRCA	Breast	0.640842	0.603829	0.519426	0.588032	M
	TCGA-B6-A1KC-01B	BRCA	Breast	0.647672	0.522061	0.584751	0.584828	M
	TCGA-E9-A1R6-01A	BRCA	Breast	0.621196	0.526858	0.603603	0.583886	M
	TCGA-B6-A0WW-01A	BRCA	Breast	0.641155	0.580387	0.528784	0.583442	M
	TCGA-E2-A1IE-01A	BRCA	Breast	0.60266	0.635347	0.506207	0.581405	M
	TCGA-E9-A1NI-01A	BRCA	Breast	0.592248	0.662516	0.482909	0.579224	M
	TCGA-D8-A1JM-01A	BRCA	Breast	0.642052	0.58852	0.502739	0.577771	M
	TCGA-D8-A27F-01A	BRCA	Breast	0.611872	0.597529	0.520857	0.576753	M
	TCGA-BH-A1F8-01A	BRCA	Breast	0.618796	0.589029	0.515457	0.574427	M
	TCGA-BH-A42T-01A	BRCA	Breast	0.591459	0.604903	0.523191	0.573184	M
	TCGA-E9-A1R5-01A	BRCA	Breast	0.578483	0.564694	0.575549	0.572909	M
	TCGA-AR-A2LL-01A	BRCA	Breast	0.597162	0.594499	0.525972	0.572544	M
	TCGA-AO-A03L-01A	BRCA	Breast	0.676387	0.466734	0.573994	0.572372	M
	TCGA-LL-A7T0-01A	BRCA	Breast	0.606315	0.591563	0.513738	0.570539	M
	TCGA-A2-A0T2-01A	BRCA	Breast	0.664304	0.562061	0.478244	0.568203	M
	TCGA-GM-A2D9-01A	BRCA	Breast	0.610557	0.570439	0.520993	0.56733	M
	TCGA-B6-A1KF-01A	BRCA	Breast	0.636	0.622207	0.439855	0.566021	M
	TCGA-EW-A1PH-01A	BRCA	Breast	0.600374	0.586942	0.509266	0.565527	M
	TCGA-D8-A27W-01A	BRCA	Breast	0.591866	0.608068	0.494363	0.564765	M
	TCGA-C8-A1HG-01A	BRCA	Breast	0.643384	0.552629	0.496778	0.564263	M
	TCGA-S3-A6ZG-01A	BRCA	Breast	0.627414	0.493136	0.570836	0.563795	M
	TCGA-A2-A0SV-01A	BRCA	Breast	0.61011	0.590535	0.487188	0.562611	M
	TCGA-GM-A3NY-01A	BRCA	Breast	0.555301	0.618784	0.508884	0.56099	M
	TCGA-BH-A1ES-06A	BRCA	Breast	0.641552	0.547732	0.488909	0.559398	M
	TCGA-BH-A0DS-01A	BRCA	Breast	0.697833	0.452953	0.525713	0.558833	M
	TCGA-C8-A1HM-01A	BRCA	Breast	0.641286	0.596772	0.437657	0.558572	M
	TCGA-AN-A0XU-01A	BRCA	Breast	0.628896	0.597135	0.449659	0.558564	M
	TCGA-A2-A25B-01A	BRCA	Breast	0.627397	0.565657	0.4814	0.558151	M
	TCGA-AR-A24R-01A	BRCA	Breast	0.57281	0.603281	0.491843	0.555978	M
	TCGA-BH-A1FM-01A	BRCA	Breast	0.619021	0.546199	0.502669	0.555963	M
	TCGA-E9-A1NA-01A	BRCA	Breast	0.604324	0.582779	0.480757	0.555953	M
	TCGA-LQ-A4E4-01A	BRCA	Breast	0.66419	0.455808	0.545063	0.555021	M
	TCGA-E2-A106-01A	BRCA	Breast	0.647958	0.46156	0.555014	0.554844	M
	TCGA-A2-A0SY-01A	BRCA	Breast	0.626422	0.520729	0.516696	0.554616	M
	TCGA-E2-A10B-01A	BRCA	Breast	0.648688	0.422072	0.591978	0.554246	M
	TCGA-B6-A1KN-01A	BRCA	Breast	0.588718	0.57214	0.50188	0.554246	M
	TCGA-OL-A6VO-01A	BRCA	Breast	0.616117	0.570251	0.475998	0.554122	M
	TCGA-A7-A4SB-01A	BRCA	Breast	0.640387	0.544876	0.47069	0.551984	M
	TCGA-BH-A0E2-01A	BRCA	Breast	0.659738	0.505216	0.490353	0.551769	M
	TCGA-B6-A0RP-01A	BRCA	Breast	0.659563	0.488959	0.502717	0.550413	M
	TCGA-A1-A0SM-01A	BRCA	Breast	0.604085	0.590926	0.453036	0.549349	M
	TCGA-GM-A2DC-01A	BRCA	Breast	0.630711	0.534447	0.481262	0.548807	M
	TCGA-E2-A1LS-01A	BRCA	Breast	0.638364	0.615847	0.382991	0.545734	M
	TCGA-AO-A12E-01A	BRCA	Breast	0.622176	0.566167	0.447063	0.545135	M
	TCGA-A2-A0YM-01A	BRCA	Breast	0.590234	0.600404	0.444748	0.545129	M
	TCGA-AC-A62V-01A	BRCA	Breast	0.576614	0.559844	0.494872	0.543777	M
	TCGA-A2-A0YJ-01A	BRCA	Breast	0.613204	0.576286	0.441628	0.543706	M
	TCGA-OL-A66K-01A	BRCA	Breast	0.612821	0.480079	0.53335	0.542083	M
	TCGA-AC-A23H-01A	BRCA	Breast	0.577488	0.512759	0.535256	0.541834	M
	TCGA-E2-A2P5-01A	BRCA	Breast	0.600619	0.564622	0.458464	0.541235	M
	TCGA-E9-A228-01A	BRCA	Breast	0.573394	0.586128	0.462484	0.540669	M
	TCGA-A7-A5ZV-01A	BRCA	Breast	0.605494	0.582645	0.432213	0.540117	M
	TCGA-A7-A26J-01B	BRCA	Breast	0.639508	0.496847	0.480163	0.538839	M
	TCGA-AN-A0XV-01A	BRCA	Breast	0.606657	0.559039	0.448409	0.538035	M
	TCGA-B6-A0X1-01A	BRCA	Breast	0.609488	0.541607	0.461991	0.537695	M
	TCGA-BH-A1FL-01A	BRCA	Breast	0.629619	0.692032	0.288703	0.536785	M
	TCGA-E9-A2JS-01A	BRCA	Breast	0.564171	0.572429	0.467266	0.534622	M
	TCGA-AN-A0XO-01A	BRCA	Breast	0.617412	0.446428	0.538673	0.534171	M
	TCGA-AN-A0XL-01A	BRCA	Breast	0.57769	0.540254	0.481565	0.533169	M
	TCGA-A7-A6VW-01A	BRCA	Breast	0.610132	0.506352	0.476213	0.530899	M
	TCGA-AR-A0TV-01A	BRCA	Breast	0.628559	0.495661	0.464816	0.529679	M
	TCGA-AN-A0XR-01A	BRCA	Breast	0.654549	0.412324	0.522158	0.529677	M
	TCGA-AO-A0JE-01A	BRCA	Breast	0.581351	0.4781	0.525649	0.528367	M
	TCGA-AC-A5XU-01A	BRCA	Breast	0.582156	0.503966	0.493635	0.526586	M
	TCGA-C8-A1HF-01A	BRCA	Breast	0.619789	0.580434	0.377932	0.526052	M
	TCGA-EW-A1P0-01A	BRCA	Breast	0.718411	0.43503	0.420678	0.524706	M
	TCGA-A2-A3XV-01A	BRCA	Breast	0.578101	0.483688	0.509957	0.523915	M
	TCGA-AR-A0TU-01A	BRCA	Breast	0.611437	0.559331	0.399455	0.523408	M
	TCGA-AO-A1KT-01A	BRCA	Breast	0.557932	0.537992	0.472988	0.522971	M
	TCGA-D8-A1X5-01A	BRCA	Breast	0.488682	0.598586	0.480111	0.522459	M
	TCGA-E9-A295-01A	BRCA	Breast	0.550105	0.580113	0.435973	0.522064	M
	TCGA-BH-A0DK-01A	BRCA	Breast	0.569812	0.535804	0.459363	0.52166	M
	TCGA-C8-A26Z-01A	BRCA	Breast	0.550705	0.474516	0.53692	0.520714	M
	TCGA-A1-A0SJ-01A	BRCA	Breast	0.56628	0.49868	0.496351	0.520437	M
	TCGA-A2-A0SW-01A	BRCA	Breast	0.586808	0.533619	0.437015	0.519147	M
	TCGA-A1-A0SN-01A	BRCA	Breast	0.539842	0.560434	0.453766	0.518014	M
	TCGA-EW-A1OW-01A	BRCA	Breast	0.555688	0.541659	0.452309	0.516552	M
	TCGA-A7-A26F-01B	BRCA	Breast	0.609445	0.479234	0.457824	0.515501	M
	TCGA-A2-A1G4-01A	BRCA	Breast	0.589208	0.465007	0.491781	0.515332	M
	TCGA-AR-A0TQ-01A	BRCA	Breast	0.578589	0.539285	0.42776	0.515212	M
	TCGA-OL-A66N-01A	BRCA	Breast	0.577382	0.505717	0.461597	0.514899	M
	TCGA-E2-A2P6-01A	BRCA	Breast	0.644576	0.293414	0.602033	0.513341	M
	TCGA-LL-A6FR-01A	BRCA	Breast	0.584326	0.508822	0.440172	0.511107	M
	TCGA-AC-A6IX-01A	BRCA	Breast	0.596405	0.492866	0.440398	0.509889	M
	TCGA-B6-A0RN-01A	BRCA	Breast	0.480934	0.485126	0.562155	0.509405	M
	TCGA-D8-A1J9-01A	BRCA	Breast	0.549704	0.524848	0.449609	0.508053	M
	TCGA-S3-A6ZF-01A	BRCA	Breast	0.549943	0.556213	0.415399	0.507185	M
	TCGA-E2-A1L8-01A	BRCA	Breast	0.562215	0.562543	0.395609	0.506789	M
	TCGA-AR-A255-01A	BRCA	Breast	0.54566	0.554134	0.413942	0.504579	M
	TCGA-B6-A40C-01A	BRCA	Breast	0.4958	0.43971	0.576612	0.50404	M
	TCGA-GI-A2C9-01A	BRCA	Breast	0.586294	0.513755	0.410086	0.503378	M
	TCGA-GI-A2C8-01A	BRCA	Breast	0.573582	0.557797	0.374434	0.501938	M
	TCGA-AO-A12G-01A	BRCA	Breast	0.361488	0.642269	0.500351	0.501369	M
	TCGA-BH-A1FN-01A	BRCA	Breast	0.57364	0.583681	0.344592	0.500638	M
	TCGA-C8-A3M8-01A	BRCA	Breast	0.561775	0.503768	0.435849	0.500464	M
	TCGA-A2-A0CK-01A	BRCA	Breast	0.489529	0.522105	0.48761	0.499748	M
	TCGA-A2-A4S1-01A	BRCA	Breast	0.508194	0.563666	0.42695	0.499603	M
	TCGA-A2-A1FX-01A	BRCA	Breast	0.548657	0.496341	0.453163	0.499387	M
	TCGA-BH-A0WA-01A	BRCA	Breast	0.602687	0.536907	0.358364	0.499319	M
	TCGA-A2-A0YC-01A	BRCA	Breast	0.607724	0.434288	0.453892	0.498635	M
	TCGA-B6-A1KC-01A	BRCA	Breast	0.570068	0.430475	0.493964	0.498169	M
	TCGA-BH-A0BZ-01A	BRCA	Breast	0.58427	0.49923	0.409085	0.497529	M
	TCGA-JL-A3YX-01A	BRCA	Breast	0.528668	0.531842	0.428416	0.496309	M
	TCGA-E2-A10F-01A	BRCA	Breast	0.546857	0.549816	0.390262	0.495645	M
	TCGA-E9-A1N9-01A	BRCA	Breast	0.491506	0.558677	0.432533	0.494239	M
	TCGA-A2-A0EU-01A	BRCA	Breast	0.647269	0.392723	0.442617	0.494203	M
	TCGA-D8-A1JA-01A	BRCA	Breast	0.501904	0.546817	0.433648	0.494123	M
	TCGA-BH-A0B9-01A	BRCA	Breast	0.571334	0.516811	0.392469	0.493538	M
	TCGA-AR-A250-01A	BRCA	Breast	0.564065	0.524018	0.391265	0.493116	M
	TCGA-LL-A740-01A	BRCA	Breast	0.560534	0.500133	0.417022	0.492563	M
	TCGA-C8-A273-01A	BRCA	Breast	0.554457	0.40178	0.520829	0.492355	M
	TCGA-A2-A0T7-01A	BRCA	Breast	0.544661	0.504958	0.420446	0.490022	M
	TCGA-C8-A1HJ-01A	BRCA	Breast	0.544863	0.541039	0.383341	0.489748	M
	TCGA-D8-A1JS-01A	BRCA	Breast	0.559141	0.426491	0.483447	0.489693	M
	TCGA-C8-A8HQ-01A	BRCA	Breast	0.550867	0.511644	0.40358	0.488697	M
	TCGA-E9-A1R7-01A	BRCA	Breast	0.476071	0.578994	0.409499	0.488188	M
	TCGA-A2-A3XX-01A	BRCA	Breast	0.546375	0.492097	0.420394	0.486289	M
	TCGA-E9-A249-01A	BRCA	Breast	0.442538	0.44443	0.568132	0.485033	M
	TCGA-AO-A03M-01B	BRCA	Breast	0.545447	0.53337	0.36925	0.482689	M
	TCGA-BH-A1ES-01A	BRCA	Breast	0.623245	0.389575	0.43466	0.482493	M
	TCGA-E2-A1LA-01A	BRCA	Breast	0.51233	0.520667	0.413687	0.482228	M
	TCGA-EW-A3E8-01B	BRCA	Breast	0.518272	0.476801	0.451428	0.482167	M
	TCGA-A2-A3XT-01A	BRCA	Breast	0.544171	0.474168	0.425795	0.481378	M
	TCGA-D8-A27V-01A	BRCA	Breast	0.513462	0.540101	0.38994	0.481168	M
	TCGA-BH-A1EW-01A	BRCA	Breast	0.578489	0.522371	0.342398	0.481086	M
	TCGA-OL-A66L-01A	BRCA	Breast	0.573228	0.489873	0.379693	0.480931	M
	TCGA-BH-A0GZ-01A	BRCA	Breast	0.523251	0.406508	0.51192	0.48056	M
	TCGA-A8-A08O-01A	BRCA	Breast	0.516875	0.450351	0.473385	0.480203	M
	TCGA-A2-A25E-01A	BRCA	Breast	0.50007	0.504757	0.435729	0.480185	M
	TCGA-AO-A1KQ-01A	BRCA	Breast	0.563438	0.509221	0.367452	0.480037	M
	TCGA-C8-A26V-01A	BRCA	Breast	0.556115	0.385371	0.495882	0.479123	M
	TCGA-A7-A26H-01A	BRCA	Breast	0.524407	0.530283	0.382086	0.478925	M
	TCGA-BH-A1ET-01A	BRCA	Breast	0.565016	0.415268	0.456376	0.478887	M
	TCGA-BH-A0BA-01A	BRCA	Breast	0.683916	0.345631	0.406885	0.47881	M
	TCGA-BH-A0AW-01A	BRCA	Breast	0.58032	0.621038	0.232831	0.478063	M
	TCGA-B6-A0RS-01A	BRCA	Breast	0.518261	0.49109	0.422336	0.477229	M
	TCGA-AR-A2LK-01A	BRCA	Breast	0.488805	0.463711	0.47865	0.477056	M
	TCGA-E9-A1RF-01A	BRCA	Breast	0.519409	0.514744	0.394781	0.476311	M
	TCGA-D8-A27G-01A	BRCA	Breast	0.49104	0.536833	0.399125	0.475666	M
	TCGA-AC-A8OP-01A	BRCA	Breast	0.538453	0.50158	0.38626	0.475431	M
	TCGA-BH-A0GY-01A	BRCA	Breast	0.526299	0.496868	0.401644	0.474937	M
	TCGA-AR-A24V-01A	BRCA	Breast	0.55113	0.266375	0.607093	0.474866	M
	TCGA-AR-A251-01A	BRCA	Breast	0.491336	0.53361	0.398364	0.474437	M
	TCGA-E9-A1NF-01A	BRCA	Breast	0.508448	0.532681	0.381975	0.474368	M
	TCGA-AN-A0XW-01A	BRCA	Breast	0.5385	0.528536	0.353624	0.473553	M
	TCGA-AR-A24T-01A	BRCA	Breast	0.499829	0.522226	0.395017	0.472357	M
	TCGA-LL-A5YL-01A	BRCA	Breast	0.579061	0.475874	0.361823	0.472252	M
	TCGA-D8-A1JI-01A	BRCA	Breast	0.501197	0.453194	0.460739	0.47171	M
	TCGA-BH-A0B5-01A	BRCA	Breast	0.600958	0.452898	0.360276	0.471377	M
	TCGA-D8-A1XJ-01A	BRCA	Breast	0.503636	0.516333	0.39169	0.470553	M
	TCGA-D8-A1Y0-01A	BRCA	Breast	0.522154	0.426995	0.461638	0.470262	M
	TCGA-A2-A3XS-01A	BRCA	Breast	0.546761	0.489772	0.373339	0.469957	M
	TCGA-AR-A5QN-01A	BRCA	Breast	0.546904	0.482623	0.378676	0.469401	M
	TCGA-BH-A0DP-01A	BRCA	Breast	0.559064	0.414718	0.430487	0.46809	M
	TCGA-D8-A1J8-01A	BRCA	Breast	0.556945	0.450266	0.395835	0.467682	M
	TCGA-E9-A22B-01A	BRCA	Breast	0.536133	0.501505	0.362451	0.466696	M
	TCGA-BH-A0DI-01A	BRCA	Breast	0.524885	0.490172	0.382472	0.465843	M
	TCGA-E9-A1RC-01A	BRCA	Breast	0.500358	0.440686	0.453662	0.464902	M
	TCGA-AO-A03N-01B	BRCA	Breast	0.687807	0.471979	0.230606	0.463464	M
	TCGA-BH-A202-01A	BRCA	Breast	0.501179	0.489982	0.39812	0.463094	M
	TCGA-EW-A424-01A	BRCA	Breast	0.472983	0.359989	0.553366	0.462113	M
	TCGA-BH-A1EY-01A	BRCA	Breast	0.471297	0.415831	0.498085	0.461738	M
	TCGA-B6-A0RV-01A	BRCA	Breast	0.539817	0.500626	0.341904	0.460782	M
	TCGA-A2-A3Y0-01A	BRCA	Breast	0.514091	0.496671	0.371542	0.460768	M
	TCGA-AR-A24X-01A	BRCA	Breast	0.481087	0.534285	0.366354	0.460575	M
	TCGA-AC-A3OD-01B	BRCA	Breast	0.538527	0.455184	0.386976	0.460229	M
	TCGA-C8-A275-01A	BRCA	Breast	0.504086	0.497999	0.377436	0.45984	M
	TCGA-E2-A1LE-01A	BRCA	Breast	0.485855	0.505246	0.388152	0.459751	M
	TCGA-GM-A2DL-01A	BRCA	Breast	0.465799	0.509383	0.403002	0.459395	M
	TCGA-AN-A0XN-01A	BRCA	Breast	0.507684	0.526783	0.34247	0.458979	M
	TCGA-AC-A23C-01A	BRCA	Breast	0.493903	0.467044	0.41553	0.458826	M
	TCGA-D8-A1XB-01A	BRCA	Breast	0.501547	0.486205	0.388632	0.458795	M
	TCGA-A8-A0A6-01A	BRCA	Breast	0.539734	0.510187	0.325788	0.45857	M
	TCGA-LL-A73Y-01A	BRCA	Breast	0.522219	0.436761	0.407152	0.455377	M
	TCGA-A1-A0SP-01A	BRCA	Breast	0.513189	0.471955	0.380141	0.455095	M
	TCGA-C8-A26Y-01A	BRCA	Breast	0.473134	0.499796	0.391664	0.454864	M
	TCGA-AR-A1AT-01A	BRCA	Breast	0.518866	0.495177	0.350042	0.454695	M
	TCGA-AR-A1AR-01A	BRCA	Breast	0.52131	0.510736	0.327047	0.453031	M
	TCGA-B6-A0RU-01A	BRCA	Breast	0.529022	0.444332	0.380728	0.451361	M
	TCGA-B6-A0WZ-01A	BRCA	Breast	0.389624	0.620551	0.343397	0.451191	M
	TCGA-E2-A1LB-01A	BRCA	Breast	0.545107	0.542649	0.265331	0.451029	M
	TCGA-D8-A1XA-01A	BRCA	Breast	0.520587	0.620538	0.211264	0.450796	M
	TCGA-D8-A27N-01A	BRCA	Breast	0.537632	0.548027	0.264844	0.450168	M
	TCGA-AR-A0U2-01A	BRCA	Breast	0.225573	0.62136	0.503449	0.450127	M
	TCGA-B6-A0IK-01A	BRCA	Breast	0.493038	0.490404	0.365834	0.449759	M
	TCGA-GM-A2DH-01A	BRCA	Breast	0.46203	0.496346	0.389473	0.449283	M
	TCGA-E2-A56Z-01A	BRCA	Breast	0.52396	0.437522	0.385573	0.449018	M
	TCGA-AQ-A1H3-01A	BRCA	Breast	0.463985	0.421445	0.456007	0.447146	M
	TCGA-AQ-A0Y5-01A	BRCA	Breast	0.499143	0.446405	0.386927	0.444158	M
	TCGA-A7-A26F-01A	BRCA	Breast	0.499957	0.484996	0.347084	0.444012	M
	TCGA-AO-A0JG-01A	BRCA	Breast	0.565172	0.404356	0.358002	0.44251	M
	TCGA-A7-A13F-01A	BRCA	Breast	0.661857	0.607452	0.0581028	0.442471	M
	TCGA-AC-A2BM-01A	BRCA	Breast	0.497974	0.406265	0.420451	0.441564	M
	TCGA-E2-A1B5-01A	BRCA	Breast	0.482003	0.501572	0.340706	0.441427	M
	TCGA-EW-A2FV-01A	BRCA	Breast	0.46791	0.49519	0.359149	0.44075	M
	TCGA-AC-A3W5-01A	BRCA	Breast	0.386723	0.464622	0.47043	0.440592	M
	TCGA-LL-A5YP-01A	BRCA	Breast	0.502538	0.458111	0.360031	0.440227	M
	TCGA-EW-A1PC-01B	BRCA	Breast	0.480865	0.477852	0.361501	0.440073	M
	TCGA-A2-A1FZ-01A	BRCA	Breast	0.466024	0.533273	0.318669	0.439322	M
	TCGA-AC-A3TN-01A	BRCA	Breast	0.591496	0.415818	0.305853	0.437722	M
	TCGA-E2-A1LL-01A	BRCA	Breast	0.416954	0.512379	0.383546	0.437626	M
	TCGA-B6-A1KI-01A	BRCA	Breast	0.452191	0.402865	0.45668	0.437245	M
	TCGA-B6-A0RO-01A	BRCA	Breast	0.565705	0.497832	0.247043	0.43686	M
	TCGA-E2-A1BC-01A	BRCA	Breast	0.469672	0.56602	0.274601	0.436764	M
	TCGA-D8-A1JJ-01A	BRCA	Breast	0.53217	0.361771	0.415624	0.436522	M
	TCGA-AR-A24P-01A	BRCA	Breast	0.535406	0.433176	0.335986	0.434856	M
	TCGA-D8-A27H-01A	BRCA	Breast	0.591614	0.587874	0.124813	0.434767	M
	TCGA-EW-A1IW-01A	BRCA	Breast	0.503059	0.443266	0.356807	0.434377	M
	TCGA-E2-A1B4-01A	BRCA	Breast	0.681081	0.140467	0.479559	0.433702	M
	TCGA-E9-A244-01A	BRCA	Breast	0.45124	0.493052	0.354887	0.43306	M
	TCGA-AO-A124-01A	BRCA	Breast	0.575028	0.531741	0.191581	0.432783	M
	TCGA-D8-A1XU-01A	BRCA	Breast	0.532964	0.448584	0.312794	0.431448	M
	TCGA-BH-A0H6-01A	BRCA	Breast	0.440253	0.71636	0.13286	0.429825	M
	TCGA-A2-A0YD-01A	BRCA	Breast	0.531877	0.522362	0.235173	0.429804	M
	TCGA-A2-A0YI-01A	BRCA	Breast	0.531722	0.369123	0.388275	0.429707	M
	TCGA-D8-A1XQ-01A	BRCA	Breast	0.482237	0.451075	0.353453	0.428922	M
	TCGA-AR-A1AL-01A	BRCA	Breast	0.450221	0.39282	0.441735	0.428258	M
	TCGA-B6-A400-01A	BRCA	Breast	0.481758	0.424074	0.376596	0.427476	M
	TCGA-A2-A0T6-01A	BRCA	Breast	0.40947	0.459751	0.412847	0.427356	M
	TCGA-AC-A2FO-01A	BRCA	Breast	0.436792	0.403528	0.440333	0.426884	M
	TCGA-EW-A1J5-01A	BRCA	Breast	0.440908	0.423679	0.41503	0.426539	M
	TCGA-D8-A1JE-01A	BRCA	Breast	0.548193	0.393979	0.336408	0.426193	M
	TCGA-BH-A1F2-01A	BRCA	Breast	0.485309	0.446499	0.346424	0.426077	M
	TCGA-A2-A25D-01A	BRCA	Breast	0.46637	0.331341	0.479557	0.425756	M
	TCGA-BH-A1FD-01A	BRCA	Breast	0.495142	0.483889	0.293209	0.42408	M
	TCGA-AC-A3W6-01A	BRCA	Breast	0.483724	0.379057	0.408754	0.423845	M
	TCGA-EW-A2FS-01A	BRCA	Breast	0.478166	0.457087	0.336112	0.423788	M
	TCGA-D8-A1XD-01A	BRCA	Breast	0.425705	0.544916	0.296748	0.422457	M
	TCGA-A2-A3XY-01A	BRCA	Breast	0.471565	0.422522	0.370995	0.421694	M
	TCGA-AO-A1KR-01A	BRCA	Breast	0.49077	0.443918	0.326939	0.420542	M
	TCGA-B6-A40B-01A	BRCA	Breast	0.304549	0.446776	0.508275	0.419866	M
	TCGA-D8-A1JF-01A	BRCA	Breast	0.48797	0.430151	0.341033	0.419718	M
	TCGA-A7-A4SC-01A	BRCA	Breast	0.505921	0.484467	0.265823	0.418737	M
	TCGA-GM-A2DB-01A	BRCA	Breast	0.449668	0.442072	0.362817	0.418186	M
	TCGA-EW-A1P4-01A	BRCA	Breast	0.472879	0.447521	0.330457	0.416952	M
	TCGA-E9-A3X8-01A	BRCA	Breast	0.479508	0.349182	0.41663	0.415107	M
	TCGA-D8-A73W-01A	BRCA	Breast	0.47345	0.221445	0.548275	0.41439	M
	TCGA-AC-A62X-01A	BRCA	Breast	0.500822	0.416885	0.324519	0.414075	M
	TCGA-JL-A3YW-01A	BRCA	Breast	0.493597	0.39735	0.343042	0.41133	M
	TCGA-LL-A50Y-01A	BRCA	Breast	0.514844	0.252073	0.466524	0.411147	M
	TCGA-LD-A74U-01A	BRCA	Breast	0.492898	0.380578	0.357214	0.41023	M
	TCGA-BH-A1F6-01A	BRCA	Breast	0.483093	0.421124	0.324974	0.40973	M
	TCGA-AC-A2FE-01A	BRCA	Breast	0.467847	0.40603	0.354497	0.409458	M
	TCGA-E2-A107-01A	BRCA	Breast	0.49186	0.194198	0.542224	0.409427	M
	TCGA-AR-A0TT-01A	BRCA	Breast	0.45965	0.468442	0.298816	0.408969	M
	TCGA-BH-A0DG-01A	BRCA	Breast	0.509563	0.413084	0.303461	0.408702	M
	TCGA-D8-A1XY-01A	BRCA	Breast	0.477817	0.373882	0.374225	0.408641	M
	TCGA-EW-A1PA-01A	BRCA	Breast	0.45647	0.465412	0.302616	0.408166	M
	TCGA-OL-A66I-01A	BRCA	Breast	0.440531	0.411416	0.372177	0.408041	M
	TCGA-BH-A0C3-01A	BRCA	Breast	0.466289	0.359857	0.393517	0.406554	M
	TCGA-A2-A0T4-01A	BRCA	Breast	0.557456	0.396935	0.26514	0.40651	M
	TCGA-BH-A0B6-01A	BRCA	Breast	0.485644	0.428208	0.30442	0.406091	M
	TCGA-BH-A0B3-01A	BRCA	Breast	0.476029	0.454445	0.283382	0.404619	M
	TCGA-D8-A3Z6-01A	BRCA	Breast	0.517952	0.4002	0.294689	0.404281	M
	TCGA-E9-A226-01A	BRCA	Breast	0.452483	0.44134	0.318967	0.404263	M
	TCGA-D8-A27T-01A	BRCA	Breast	0.535664	0.444994	0.230918	0.403859	M
	TCGA-AR-A0TR-01A	BRCA	Breast	0.559125	0.328239	0.321056	0.402807	M
	TCGA-LD-A7W5-01A	BRCA	Breast	0.480666	0.400489	0.324426	0.40186	M
	TCGA-GM-A3XN-01A	BRCA	Breast	0.436079	0.418234	0.346888	0.4004	M
	TCGA-A2-A1G1-01A	BRCA	Breast	0.459611	0.435515	0.301048	0.398725	M
	TCGA-B6-A2IU-01A	BRCA	Breast	0.293584	0.46107	0.434573	0.396409	M
	TCGA-BH-A6R8-01A	BRCA	Breast	0.499662	0.320468	0.368425	0.396185	M
	TCGA-E9-A1RG-01A	BRCA	Breast	0.393612	0.424286	0.369842	0.395913	M
	TCGA-XX-A899-01A	BRCA	Breast	0.454446	0.41079	0.319216	0.394817	M
	TCGA-A7-A0D9-01A	BRCA	Breast	0.61015	0.450592	0.122054	0.394265	M
	TCGA-D8-A1XK-01A	BRCA	Breast	0.460457	0.39973	0.318531	0.392906	M
	TCGA-A2-A25C-01A	BRCA	Breast	0.146401	0.5469	0.484447	0.392583	M
	TCGA-C8-A1HE-01A	BRCA	Breast	0.430177	0.446419	0.300733	0.392443	M
	TCGA-EW-A1J3-01A	BRCA	Breast	0.435692	0.311021	0.427069	0.391261	M
	TCGA-BH-A203-01A	BRCA	Breast	0.429421	0.456037	0.288204	0.391221	M
	TCGA-OL-A5RX-01A	BRCA	Breast	0.367521	0.463149	0.342216	0.390962	M
	TCGA-D8-A1XO-01A	BRCA	Breast	0.358152	0.427881	0.38458	0.390204	M
	TCGA-E9-A1N5-01A	BRCA	Breast	0.421174	0.576935	0.172376	0.390162	M
	TCGA-A2-A0EN-01A	BRCA	Breast	0.543698	0.495857	0.128927	0.389494	M
	TCGA-XX-A89A-01A	BRCA	Breast	0.372197	0.549242	0.246221	0.38922	M
	TCGA-A7-A426-01A	BRCA	Breast	0.43718	0.419992	0.310369	0.38918	M
	TCGA-AC-A6IV-01A	BRCA	Breast	0.463967	0.371278	0.331888	0.389044	M
	TCGA-BH-A0C0-01A	BRCA	Breast	0.397993	0.461321	0.306614	0.388642	M
	TCGA-A7-A4SD-01A	BRCA	Breast	0.452706	0.418772	0.294211	0.388563	M
	TCGA-OL-A66P-01A	BRCA	Breast	0.458408	0.388329	0.314946	0.387228	M
	TCGA-GM-A2DN-01A	BRCA	Breast	0.420431	0.45856	0.282633	0.387208	M
	TCGA-D8-A27R-01A	BRCA	Breast	0.420173	0.456721	0.283116	0.38667	M
	TCGA-AC-A5XS-01A	BRCA	Breast	0.493901	0.279574	0.38307	0.385515	M
	TCGA-E9-A1RB-01A	BRCA	Breast	0.0300273	0.603526	0.522824	0.385459	M
	TCGA-B6-A0WY-01A	BRCA	Breast	0.492126	0.369348	0.294613	0.385362	M
	TCGA-BH-A0BC-01A	BRCA	Breast	0.474427	0.26792	0.411348	0.384565	M
	TCGA-AC-A6IX-06A	BRCA	Breast	0.441295	0.374207	0.336221	0.383908	M
	TCGA-AR-A2LE-01A	BRCA	Breast	0.567994	0.378385	0.205063	0.383814	M
	TCGA-E2-A1LH-01A	BRCA	Breast	0.442784	0.409891	0.289812	0.380829	M
	TCGA-E2-A1IJ-01A	BRCA	Breast	0.419427	0.403808	0.316951	0.380062	M
	TCGA-E2-A1IG-01A	BRCA	Breast	0.202382	0.567987	0.367566	0.379312	M
	TCGA-EW-A3U0-01A	BRCA	Breast	0.438959	0.419358	0.27891	0.379076	M
	TCGA-BH-A0HI-01A	BRCA	Breast	0.592997	0.364817	0.179107	0.378974	M
	TCGA-AO-A128-01A	BRCA	Breast	0.525152	0.3243	0.283879	0.377777	M
	TCGA-AR-A0TW-01A	BRCA	Breast	0.455908	0.415349	0.256864	0.37604	M
	TCGA-AC-A6IW-01A	BRCA	Breast	0.458461	0.370122	0.295693	0.374758	M
	TCGA-A7-A4SF-01A	BRCA	Breast	0.449034	0.474186	0.200772	0.374664	M
	TCGA-A7-A0DC-01B	BRCA	Breast	0.320877	0.333244	0.465718	0.37328	M
	TCGA-BH-A0E0-01A	BRCA	Breast	0.445142	0.412858	0.260355	0.372785	M
	TCGA-OL-A5RW-01A	BRCA	Breast	0.436652	0.386054	0.294734	0.37248	M
	TCGA-D8-A73X-01A	BRCA	Breast	0.614536	0.169991	0.332741	0.372423	M
	TCGA-C8-A3M7-01A	BRCA	Breast	0.474099	0.381934	0.261207	0.372414	M
	TCGA-D8-A1XT-01A	BRCA	Breast	0.437175	0.392172	0.28703	0.372126	M
	TCGA-AC-A3BB-01A	BRCA	Breast	0.322559	0.415835	0.376531	0.371642	M
	TCGA-EW-A1OV-01A	BRCA	Breast	0.407931	0.413507	0.293481	0.37164	M
	TCGA-B6-A0RE-01A	BRCA	Breast	0.474189	0.3952	0.242184	0.370524	M
	TCGA-D8-A1X9-01A	BRCA	Breast	0.518697	0.197778	0.391819	0.369432	M
	TCGA-D8-A1JT-01A	BRCA	Breast	0.32458	0.446834	0.333429	0.368281	M
	TCGA-E2-A10C-01A	BRCA	Breast	0.568761	0.215232	0.319535	0.367843	M
	TCGA-A7-A26E-01A	BRCA	Breast	0.497183	0.389851	0.214894	0.367309	M
	TCGA-AC-A3QP-01A	BRCA	Breast	0.320433	0.513188	0.266738	0.366786	M
	TCGA-A1-A0SI-01A	BRCA	Breast	0.425595	0.240892	0.430951	0.365813	M
	TCGA-A7-A26E-01B	BRCA	Breast	0.503739	0.371008	0.221331	0.365359	M
	TCGA-BH-A1FC-01A	BRCA	Breast	0.40827	0.394249	0.286626	0.363048	M
	TCGA-EW-A1PB-01A	BRCA	Breast	0.426893	0.383721	0.272649	0.361088	M
	TCGA-D8-A27M-01A	BRCA	Breast	0.439051	0.379663	0.262287	0.360334	M
	TCGA-A2-A0YL-01A	BRCA	Breast	0.362822	0.450634	0.266738	0.360065	M
	TCGA-AC-A3OD-01A	BRCA	Breast	0.477332	0.36715	0.234673	0.359719	M
	TCGA-AR-A254-01A	BRCA	Breast	0.36698	0.364938	0.346172	0.359364	M
	TCGA-BH-A42V-01A	BRCA	Breast	0.396608	0.455992	0.225298	0.359299	M
	TCGA-A7-A13D-01A	BRCA	Breast	0.476428	0.349434	0.252013	0.359292	M
	TCGA-B6-A0WX-01A	BRCA	Breast	0.429311	0.412349	0.235746	0.359135	M
	TCGA-EW-A1P5-01A	BRCA	Breast	0.32445	0.238083	0.511786	0.358106	M
	TCGA-AC-A6NO-01A	BRCA	Breast	0.577849	0.356104	0.138159	0.357371	M
	TCGA-EW-A1J2-01A	BRCA	Breast	0.399582	0.425817	0.243675	0.356358	M
	TCGA-E9-A22D-01A	BRCA	Breast	0.38613	0.460163	0.219983	0.355425	M
	TCGA-B6-A408-01A	BRCA	Breast	0.471531	0.292636	0.300767	0.354978	M
	TCGA-GM-A2DD-01A	BRCA	Breast	0.397809	0.340165	0.324366	0.354113	M
	TCGA-BH-A0AZ-01A	BRCA	Breast	0.427733	0.412549	0.219538	0.353273	M
	TCGA-EW-A6S9-01A	BRCA	Breast	0.464454	0.434379	0.160897	0.353243	M
	TCGA-BH-A208-01A	BRCA	Breast	0.401447	0.323325	0.329941	0.351571	M
	TCGA-BH-A8FZ-01A	BRCA	Breast	0.470452	0.340443	0.242193	0.351029	M
	TCGA-A2-A0CR-01A	BRCA	Breast	0.378555	0.408007	0.262311	0.349624	M
	TCGA-A2-A0YK-01A	BRCA	Breast	0.417058	0.369761	0.258573	0.348464	M
	TCGA-BH-A0HP-01A	BRCA	Breast	0.524363	0.407276	0.112153	0.347931	M
	TCGA-C8-A1HK-01A	BRCA	Breast	0.251582	0.380152	0.405807	0.345847	M
	TCGA-A2-A3KC-01A	BRCA	Breast	0.287874	0.367133	0.382246	0.345751	M
	TCGA-E9-A1R0-01A	BRCA	Breast	0.478958	0.496837	0.0598277	0.345207	M
	TCGA-BH-A2L8-01A	BRCA	Breast	0.373072	0.447639	0.212478	0.344396	M
	TCGA-AR-A5QQ-01A	BRCA	Breast	0.386628	0.387296	0.257489	0.343805	M
	TCGA-E9-A1N6-01A	BRCA	Breast	0.412268	0.373232	0.24413	0.34321	M
	TCGA-E2-A1L7-01A	BRCA	Breast	0.427699	0.333906	0.266188	0.342597	M
	TCGA-OL-A66J-01A	BRCA	Breast	0.416007	0.389686	0.218205	0.341299	M
	TCGA-EW-A1J6-01A	BRCA	Breast	0.491396	0.36506	0.165317	0.340591	M
	TCGA-A7-A26E-01A	BRCA	Breast	0.460944	0.417047	0.141353	0.339781	M
	TCGA-E2-A15I-01A	BRCA	Breast	0.429967	0.154215	0.43389	0.339357	M
	TCGA-AR-A0U0-01A	BRCA	Breast	0.438489	0.403362	0.172437	0.338096	M
	TCGA-D8-A1X8-01A	BRCA	Breast	0.396475	0.38533	0.229112	0.336973	M
	TCGA-EW-A1P6-01A	BRCA	Breast	0.217904	0.291881	0.500272	0.336686	M
	TCGA-AC-A2QI-01A	BRCA	Breast	0.555496	0.31668	0.136236	0.336137	M
	TCGA-GM-A2DF-01A	BRCA	Breast	0.384342	0.395468	0.228373	0.336061	M
	TCGA-E9-A243-01A	BRCA	Breast	0.429992	0.387263	0.190799	0.336018	M
	TCGA-E2-A1L6-01A	BRCA	Breast	0.27931	0.317365	0.410367	0.335681	M
	TCGA-AC-A2B8-01A	BRCA	Breast	0.423873	0.368845	0.209964	0.334227	M
	TCGA-AR-A1AW-01A	BRCA	Breast	0.399471	0.374589	0.228613	0.334224	M
	TCGA-EW-A1PD-01A	BRCA	Breast	0.1737	0.318369	0.506592	0.332887	M
	TCGA-D8-A27K-01A	BRCA	Breast	0.487344	0.184952	0.325536	0.332611	M
	TCGA-AO-A1KP-01A	BRCA	Breast	0.234494	0.18752	0.571519	0.331178	M
	TCGA-AR-A0U4-01A	BRCA	Breast	0.403573	0.364292	0.224217	0.330694	M
	TCGA-LL-A5YN-01A	BRCA	Breast	0.392299	0.364336	0.234459	0.330365	M
	TCGA-C8-A278-01A	BRCA	Breast	0.357193	0.397012	0.234626	0.32961	M
	TCGA-EW-A1IY-01A	BRCA	Breast	0.429352	0.32394	0.230028	0.327773	M
	TCGA-AC-A23E-01A	BRCA	Breast	0.497961	0.289274	0.191585	0.326273	M
	TCGA-AO-A0JD-01A	BRCA	Breast	0.403889	0.524039	0.0429995	0.323643	U
	TCGA-AC-A62Y-01A	BRCA	Breast	0.526158	0.364312	0.0747046	0.321725	U
	TCGA-B6-A0X7-01A	BRCA	Breast	0.503599	0.134189	0.32602	0.321269	U
	TCGA-LL-A73Z-01A	BRCA	Breast	0.290431	0.401415	0.267414	0.319753	U
	TCGA-A1-A0SH-01A	BRCA	Breast	0.462721	0.175946	0.32034	0.319669	U
	TCGA-AO-A0JJ-01A	BRCA	Breast	0.410743	0.193992	0.351495	0.318744	U
	TCGA-E9-A1NC-01A	BRCA	Breast	0.382951	0.325827	0.24471	0.317829	U
	TCGA-A2-A4RY-01A	BRCA	Breast	0.365812	0.338196	0.247557	0.317188	U
	TCGA-D8-A73U-01A	BRCA	Breast	0.384128	0.262203	0.304042	0.316791	U
	TCGA-E2-A1L9-01A	BRCA	Breast	0.321847	0.310833	0.31702	0.316567	U
	TCGA-AC-A3QQ-01A	BRCA	Breast	0.141952	0.275994	0.53147	0.316472	U
	TCGA-D8-A1JD-01A	BRCA	Breast	0.318744	0.421103	0.204722	0.314856	U
	TCGA-E2-A1LG-01A	BRCA	Breast	0.426866	0.437925	0.0767001	0.31383	U
	TCGA-GM-A5PX-01A	BRCA	Breast	0.256182	0.371802	0.313435	0.313807	U
	TCGA-GM-A3XL-01A	BRCA	Breast	0.569277	0.295791	0.0719297	0.312333	U
	TCGA-BH-A0BS-01A	BRCA	Breast	0.478931	0.42795	0.0292412	0.312041	U
	TCGA-E2-A1IP-01A	BRCA	Breast	0.300399	0.377851	0.256632	0.311627	U
	TCGA-A2-A4RW-01A	BRCA	Breast	0.371276	0.384068	0.176769	0.310705	U
	TCGA-BH-A28Q-01A	BRCA	Breast	0.166129	0.340499	0.425064	0.310564	U
	TCGA-LL-A6FP-01A	BRCA	Breast	0.551067	0.160716	0.219073	0.310285	U
	TCGA-E9-A22H-01A	BRCA	Breast	0.281492	0.267074	0.381737	0.310101	U
	TCGA-BH-A201-01A	BRCA	Breast	0.21615	0.36446	0.346458	0.309022	U
	TCGA-D8-A1X7-01A	BRCA	Breast	0.490918	0.26825	0.162	0.307056	U
	TCGA-V7-A7HQ-01A	BRCA	Breast	0.480612	0.412878	0.0271021	0.306864	U
	TCGA-AN-A0XP-01A	BRCA	Breast	0.210044	0.552765	0.155593	0.306134	U
	TCGA-AR-A252-01A	BRCA	Breast	0.36576	0.370754	0.178586	0.305033	U
	TCGA-A1-A0SE-01A	BRCA	Breast	0.350309	0.238083	0.324045	0.304146	U
	TCGA-BH-A209-01A	BRCA	Breast	0.175207	0.454216	0.281085	0.303503	U
	TCGA-A7-A3J1-01A	BRCA	Breast	0.329206	0.319768	0.260725	0.303233	U
	TCGA-AR-A24M-01A	BRCA	Breast	0.436632	0.204211	0.265256	0.302033	U
	TCGA-B6-A0X4-01A	BRCA	Breast	0.39927	0.133184	0.371249	0.301234	U
	TCGA-E9-A1R4-01A	BRCA	Breast	0.179065	0.488662	0.235515	0.301081	U
	TCGA-C8-A26X-01A	BRCA	Breast	0.362096	0.377254	0.161892	0.300414	U
	TCGA-BH-A1EO-01A	BRCA	Breast	0.516665	0.312902	0.069673	0.299747	U
	TCGA-AQ-A7U7-01A	BRCA	Breast	0.29284	0.340128	0.263479	0.298816	U
	TCGA-BH-A0H3-01A	BRCA	Breast	0.367063	0.304255	0.223017	0.298112	U
	TCGA-LL-A7SZ-01A	BRCA	Breast	0.422024	0.432191	0.0398429	0.298019	U
	TCGA-BH-A0DV-01A	BRCA	Breast	0.25886	0.318661	0.315241	0.297588	U
	TCGA-AC-A3W7-01A	BRCA	Breast	0.344479	0.212201	0.335935	0.297538	U
	TCGA-D8-A1XV-01A	BRCA	Breast	0.375312	0.380538	0.132287	0.296046	U
	TCGA-E9-A22A-01A	BRCA	Breast	0.39805	0.336204	0.148634	0.294296	U
	TCGA-EW-A1IZ-01A	BRCA	Breast	0.406528	0.302503	0.17259	0.293873	U
	TCGA-BH-A0W4-01A	BRCA	Breast	0.412053	0.341546	0.126014	0.293204	U
	TCGA-EW-A1PF-01A	BRCA	Breast	0.158675	0.317113	0.398011	0.291266	U
	TCGA-A2-A4S2-01A	BRCA	Breast	0.44118	0.307208	0.12499	0.291126	U
	TCGA-D8-A1JK-01A	BRCA	Breast	0.368328	0.322942	0.178725	0.289998	U
	TCGA-A2-A0T5-01A	BRCA	Breast	0.0207557	0.38596	0.462616	0.289777	U
	TCGA-MS-A51U-01A	BRCA	Breast	0.38686	0.304305	0.177083	0.289416	U
	TCGA-AC-A2QJ-01A	BRCA	Breast	0.396261	0.220607	0.250563	0.289143	U
	TCGA-D8-A27I-01A	BRCA	Breast	0.30758	0.394301	0.162388	0.288089	U
	TCGA-BH-A6R9-01A	BRCA	Breast	0.339192	0.298971	0.225534	0.287899	U
	TCGA-GM-A4E0-01A	BRCA	Breast	0.367294	0.403359	0.0875619	0.286072	U
	TCGA-E2-A15J-01A	BRCA	Breast	0.46616	0.191597	0.195318	0.284358	U
	TCGA-E9-A1RH-01A	BRCA	Breast	0.260101	0.307059	0.28488	0.284013	U
	TCGA-LL-A5YO-01A	BRCA	Breast	0.365727	0.298376	0.184223	0.282775	U
	TCGA-E2-A1IH-01A	BRCA	Breast	0.132185	0.304077	0.409524	0.281929	U
	TCGA-A2-A25A-01A	BRCA	Breast	0.286937	0.38919	0.166857	0.280995	U
	TCGA-LL-A441-01A	BRCA	Breast	0.34777	0.295373	0.198312	0.280485	U
	TCGA-E2-A1IU-01A	BRCA	Breast	0.404933	0.304445	0.130755	0.280044	U
	TCGA-A2-A0CO-01A	BRCA	Breast	0.340213	0.260811	0.237793	0.279606	U
	TCGA-B6-A3ZX-01A	BRCA	Breast	0.340614	0.284945	0.211191	0.278916	U
	TCGA-A7-A3RF-01A	BRCA	Breast	0.0991446	0.235077	0.50153	0.278584	U
	TCGA-E9-A229-01A	BRCA	Breast	0.44758	0.182211	0.205192	0.278328	U
	TCGA-BH-A0HN-01A	BRCA	Breast	0.0334116	0.143846	0.653267	0.276841	U
	TCGA-D8-A1JL-01A	BRCA	Breast	0.329952	0.34093	0.158417	0.276433	U
	TCGA-AC-A5EH-01A	BRCA	Breast	0.283266	0.42741	0.118622	0.276433	U
	TCGA-D8-A1XS-01A	BRCA	Breast	0.449559	0.224806	0.152164	0.27551	U
	TCGA-D8-A3Z5-01A	BRCA	Breast	0.343994	0.38676	0.0957196	0.275491	U
	TCGA-D8-A1JG-01B	BRCA	Breast	0.267178	0.390007	0.165601	0.274262	U
	TCGA-A8-A075-01A	BRCA	Breast	0.592809	0.179635	0.0477504	0.273398	U
	TCGA-D8-A1JU-01A	BRCA	Breast	0.094379	0.469243	0.254364	0.272662	U
	TCGA-B6-A0WT-01A	BRCA	Breast	0.242062	0.389948	0.185775	0.272595	U
	TCGA-EW-A6SB-01A	BRCA	Breast	0.326581	0.329447	0.161691	0.272573	U
	TCGA-E2-A572-01A	BRCA	Breast	0.294348	0.267223	0.255957	0.272509	U
	TCGA-AR-A5QP-01A	BRCA	Breast	0.343514	0.301877	0.170758	0.272049	U
	TCGA-A7-A4SE-01A	BRCA	Breast	0.50546	0.281651	0.0276274	0.27158	U
	TCGA-D8-A1Y1-01A	BRCA	Breast	0.295792	0.252028	0.259816	0.269212	U
	TCGA-D8-A1XC-01A	BRCA	Breast	0.304468	0.333659	0.159943	0.266024	U
	TCGA-GM-A5PV-01A	BRCA	Breast	0.346265	0.343011	0.107711	0.265662	U
	TCGA-EW-A1PE-01A	BRCA	Breast	0.265748	0.450073	0.0772215	0.264347	U
	TCGA-A1-A0SB-01A	BRCA	Breast	0.361802	0.301301	0.126202	0.263102	U
	TCGA-AR-A2LN-01A	BRCA	Breast	0.315906	0.42344	0.0494591	0.262935	U
	TCGA-AC-A2QH-01B	BRCA	Breast	0.31825	0.378772	0.0858828	0.260968	U
	TCGA-B6-A401-01A	BRCA	Breast	0.263191	0.325436	0.190662	0.259763	U
	TCGA-LL-A440-01A	BRCA	Breast	0.279689	0.321946	0.175369	0.259002	U
	TCGA-BH-A1FE-01A	BRCA	Breast	0.295188	0.326975	0.150129	0.257431	U
	TCGA-E9-A1R2-01A	BRCA	Breast	0.383921	0.280022	0.106225	0.256723	U
	TCGA-BH-A0DQ-01A	BRCA	Breast	0.464629	0.234793	0.0663725	0.255265	U
	TCGA-BH-A1FU-01A	BRCA	Breast	0.155148	0.378624	0.231753	0.255175	U
	TCGA-AR-A2LJ-01A	BRCA	Breast	0.454369	0.220334	0.0907521	0.255152	U
	TCGA-AR-A1AM-01A	BRCA	Breast	0.433273	0.150873	0.179808	0.254651	U
	TCGA-BH-A0H0-01A	BRCA	Breast	0.556579	0.173189	0.02651	0.252093	U
	TCGA-AC-A3YI-01A	BRCA	Breast	0.341612	0.303294	0.100387	0.248431	U
	TCGA-E9-A6HE-01A	BRCA	Breast	0.356502	0.254793	0.133018	0.248105	U
	TCGA-BH-A0BJ-01A	BRCA	Breast	0.112416	0.21517	0.416017	0.247868	U
	TCGA-BH-A0HA-01A	BRCA	Breast	0.0453743	0.362786	0.334631	0.247597	U
	TCGA-BH-A0B2-01A	BRCA	Breast	0.135651	0.267878	0.32908	0.244203	U
	TCGA-BH-A0BF-01A	BRCA	Breast	0.100767	0.429759	0.201488	0.244005	U
	TCGA-A2-A0T0-01A	BRCA	Breast	0.352457	0.311166	0.0669879	0.243537	U
	TCGA-B6-A0RI-01A	BRCA	Breast	0.0316775	0.506908	0.191178	0.243255	U
	TCGA-EW-A1P3-01A	BRCA	Breast	0.193801	0.311547	0.221671	0.24234	U
	TCGA-D8-A1XM-01A	BRCA	Breast	0.227277	0.372802	0.126249	0.242109	U
	TCGA-A7-A6VY-01A	BRCA	Breast	0.431813	0.243649	0.0504916	0.241984	U
	TCGA-AO-A1KO-01A	BRCA	Breast	0.356179	0.283249	0.0851255	0.241518	U
	TCGA-AQ-A54N-01A	BRCA	Breast	0.522155	0.17249	0.0241381	0.239595	U
	TCGA-PL-A8LZ-01A	BRCA	Breast	0.310068	0.272633	0.134953	0.239218	U
	TCGA-BH-A42U-01A	BRCA	Breast	0.309391	0.254892	0.151127	0.23847	U
	TCGA-BH-A8G0-01A	BRCA	Breast	0.323284	0.200483	0.189141	0.237636	U
	TCGA-A1-A0SQ-01A	BRCA	Breast	0.260903	0.133499	0.317545	0.237316	U
	TCGA-AR-A2LH-01A	BRCA	Breast	0.110512	0.34578	0.249782	0.235358	U
	TCGA-BH-A0HB-01A	BRCA	Breast	0.329741	0.153923	0.221437	0.235034	U
	TCGA-A2-A1G0-01A	BRCA	Breast	0.10166	0.471411	0.129656	0.234243	U
	TCGA-AN-A0XS-01A	BRCA	Breast	0.389546	0.207319	0.0918331	0.229566	U
	TCGA-D8-A4Z1-01A	BRCA	Breast	0.257446	0.32636	0.100176	0.227994	U
	TCGA-B6-A0RG-01A	BRCA	Breast	0.0799385	0.254076	0.349774	0.22793	U
	TCGA-AR-A1AJ-01A	BRCA	Breast	0.354679	0.298574	0.02987	0.227708	U
	TCGA-OL-A5RY-01A	BRCA	Breast	0.244828	0.329636	0.108056	0.227507	U
	TCGA-BH-A0RX-01A	BRCA	Breast	0.302104	0.280804	0.0985117	0.22714	U
	TCGA-E2-A1B0-01A	BRCA	Breast	0.101145	0.349698	0.229874	0.226906	U
	TCGA-E9-A1NH-01A	BRCA	Breast	0.471497	0.178568	0.0255028	0.225189	U
	TCGA-AR-A256-01A	BRCA	Breast	0.563706	0.0857795	0.0231927	0.224226	U
	TCGA-A7-A13G-01B	BRCA	Breast	0.408832	0.176995	0.0820887	0.222638	U
	TCGA-C8-A1HI-01A	BRCA	Breast	0.0620507	0.307386	0.297294	0.222244	U
	TCGA-AR-A2LO-01A	BRCA	Breast	0.22509	0.354111	0.0871015	0.222101	U
	TCGA-BH-A0BT-01A	BRCA	Breast	0.123392	0.179275	0.356745	0.219804	U
	TCGA-AC-A2QH-01A	BRCA	Breast	0.245341	0.333934	0.0757599	0.218345	U
	TCGA-BH-A1F5-01A	BRCA	Breast	0.27765	0.266973	0.106249	0.216957	U
	TCGA-EW-A1PG-01A	BRCA	Breast	0.285646	0.188238	0.176738	0.216874	U
	TCGA-AC-A2FB-01A	BRCA	Breast	0.220867	0.251524	0.176942	0.216444	U
	TCGA-BH-A0W5-01A	BRCA	Breast	0.280245	0.303943	0.0647464	0.216312	U
	TCGA-AC-A3TM-01A	BRCA	Breast	0.113465	0.267357	0.265174	0.215332	U
	TCGA-E9-A3HO-01A	BRCA	Breast	0.0319547	0.154992	0.455172	0.21404	U
	TCGA-D8-A1JB-01A	BRCA	Breast	0.22801	0.319863	0.0931383	0.213671	U
	TCGA-E2-A1IF-01A	BRCA	Breast	0.226351	0.154063	0.256302	0.212238	U
	TCGA-AC-A23G-01A	BRCA	Breast	0.239069	0.336476	0.060362	0.211969	U
	TCGA-A7-A5ZW-01A	BRCA	Breast	0.282192	0.323983	0.0285287	0.211568	U
	TCGA-LD-A66U-01A	BRCA	Breast	0.128152	0.148956	0.357366	0.211492	U
	TCGA-EW-A2FW-01A	BRCA	Breast	0.4969	0.11035	0.0259081	0.211053	U
	TCGA-E2-A108-01A	BRCA	Breast	0.318403	0.263329	0.0412506	0.207661	U
	TCGA-GM-A2DO-01A	BRCA	Breast	0.226275	0.255542	0.140486	0.207435	U
	TCGA-AR-A24U-01A	BRCA	Breast	0.161672	0.259655	0.199089	0.206805	U
	TCGA-AR-A2LQ-01A	BRCA	Breast	0.236785	0.252982	0.119606	0.203124	U
	TCGA-A8-A0AD-01A	BRCA	Breast	0.0325887	0.411354	0.165125	0.203022	U
	TCGA-BH-A0HF-01A	BRCA	Breast	0.453301	0.128605	0.0262411	0.202716	U
	TCGA-BH-A1FH-01A	BRCA	Breast	0.260724	0.231031	0.116055	0.202603	U
	TCGA-OL-A5RV-01A	BRCA	Breast	0.1773	0.35472	0.072002	0.201341	U
	TCGA-AO-A126-01A	BRCA	Breast	0.269918	0.234708	0.0984291	0.201018	U
	TCGA-A2-A0EP-01A	BRCA	Breast	0.2996	0.242737	0.059868	0.200735	U
	TCGA-B6-A0RT-01A	BRCA	Breast	0.22952	0.247232	0.119806	0.198853	U
	TCGA-BH-A1EU-01A	BRCA	Breast	0.403317	0.156495	0.0362471	0.198686	U
	TCGA-D8-A27L-01A	BRCA	Breast	0.0824172	0.42967	0.0812407	0.197776	U
	TCGA-E9-A1QZ-01A	BRCA	Breast	0.12672	0.144557	0.318493	0.19659	U
	TCGA-OL-A66H-01A	BRCA	Breast	0.0827884	0.124439	0.381086	0.196104	U
	TCGA-D8-A1JH-01A	BRCA	Breast	0.141785	0.358678	0.0874387	0.195967	U
	TCGA-EW-A6SC-01A	BRCA	Breast	0.122144	0.416712	0.0456561	0.194837	U
	TCGA-AR-A1AX-01A	BRCA	Breast	0.367817	0.183976	0.0281093	0.193301	U
	TCGA-AR-A24O-01A	BRCA	Breast	0.273898	0.251457	0.0429277	0.189428	U
	TCGA-A2-A3XW-01A	BRCA	Breast	0.162198	0.372974	0.0265939	0.187255	U
	TCGA-A7-A13G-01A	BRCA	Breast	0.349403	0.12633	0.0854002	0.187044	U
	TCGA-E9-A1NE-01A	BRCA	Breast	0.225624	0.237346	0.0967567	0.186576	U
	TCGA-E9-A1RA-01A	BRCA	Breast	0.172249	0.31761	0.0698215	0.18656	U
	TCGA-D8-A1JC-01A	BRCA	Breast	0.236408	0.269046	0.0539262	0.18646	U
	TCGA-E9-A24A-01A	BRCA	Breast	0.128298	0.375737	0.0522825	0.185439	U
	TCGA-A7-A5ZX-01A	BRCA	Breast	0.110769	0.235799	0.206448	0.184339	U
	TCGA-D8-A1XG-01A	BRCA	Breast	0.0823752	0.125295	0.340834	0.182835	U
	TCGA-E9-A2JT-01A	BRCA	Breast	0.188171	0.28027	0.0775465	0.181996	U
	TCGA-E2-A3DX-01A	BRCA	Breast	0.193917	0.264527	0.0843914	0.180945	U
	TCGA-E9-A3Q9-01A	BRCA	Breast	0.231418	0.207808	0.101478	0.180235	U
	TCGA-D8-A1XR-01A	BRCA	Breast	0.0268176	0.217905	0.295238	0.179987	U
	TCGA-A7-A13H-01A	BRCA	Breast	0.149333	0.311187	0.0698171	0.176779	U
	TCGA-GM-A2DI-01A	BRCA	Breast	0.190666	0.303395	0.0329109	0.175657	U
	TCGA-AC-A2FF-01A	BRCA	Breast	0.254299	0.210992	0.0615028	0.175598	U
	TCGA-EW-A1P7-01A	BRCA	Breast	0.19107	0.25379	0.0809583	0.175273	U
	TCGA-D8-A1X6-01A	BRCA	Breast	0.413353	0.0903381	0.0172129	0.173635	U
	TCGA-BH-A1FB-01A	BRCA	Breast	0.266583	0.127302	0.12415	0.172679	U
	TCGA-E9-A5UP-01A	BRCA	Breast	0.257932	0.183788	0.0671906	0.169637	U
	TCGA-A7-A2KD-01A	BRCA	Breast	0.0598865	0.15319	0.294408	0.169161	U
	TCGA-A7-A425-01A	BRCA	Breast	0.0897912	0.159673	0.252656	0.167373	U
	TCGA-OL-A5RU-01A	BRCA	Breast	0.193102	0.176762	0.128833	0.166232	U
	TCGA-E9-A1NG-01A	BRCA	Breast	0.198359	0.26157	0.0288452	0.162925	U
	TCGA-E9-A1RI-01A	BRCA	Breast	0.116621	0.232572	0.137638	0.162277	U
	TCGA-BH-A28O-01A	BRCA	Breast	0.27828	0.155763	0.0507878	0.16161	U
	TCGA-BH-A18V-06A	BRCA	Breast	0.345416	0.114132	0.0229293	0.160826	U
	TCGA-GM-A2DK-01A	BRCA	Breast	0.166183	0.201985	0.110197	0.159455	U
	TCGA-AC-A3HN-01A	BRCA	Breast	0.153592	0.225329	0.0968987	0.158607	U
	TCGA-A2-A3KD-01A	BRCA	Breast	0.239109	0.183546	0.0530311	0.158562	U
	TCGA-EW-A1P1-01A	BRCA	Breast	0.165986	0.21362	0.0748007	0.151469	U
	TCGA-BH-A0AU-01A	BRCA	Breast	0.152455	0.224645	0.073413	0.150171	U
	TCGA-BH-A1EX-01A	BRCA	Breast	0.0605854	0.324845	0.0521053	0.145845	U
	TCGA-AO-A0JC-01A	BRCA	Breast	0.138648	0.176892	0.121253	0.145598	U
	TCGA-C8-A8HR-01A	BRCA	Breast	0.0888778	0.291009	0.0520972	0.143995	U
	TCGA-EW-A2FR-01A	BRCA	Breast	0.026874	0.316828	0.0861031	0.143269	U
	TCGA-EW-A1J1-01A	BRCA	Breast	0.0152257	0.396836	0.0169592	0.143007	U
	TCGA-A2-A0SU-01A	BRCA	Breast	0.229441	0.173097	0.0250326	0.142524	U
	TCGA-BH-A1FR-01A	BRCA	Breast	0.0383982	0.370349	0.0183666	0.142371	U
	TCGA-A2-A25F-01A	BRCA	Breast	0.151207	0.201692	0.0724916	0.141797	U
	TCGA-AR-A1AN-01A	BRCA	Breast	0.0238788	0.378922	0.0224826	0.141761	U
	TCGA-E9-A245-01A	BRCA	Breast	0.0230424	0.373904	0.0241241	0.140357	U
	TCGA-E9-A22E-01A	BRCA	Breast	0.0609909	0.167479	0.189948	0.139473	U
	TCGA-A2-A0ST-01A	BRCA	Breast	0.14179	0.202356	0.0737346	0.139293	U
	TCGA-E9-A227-01A	BRCA	Breast	0.194537	0.179241	0.0415858	0.138455	U
	TCGA-W8-A86G-01A	BRCA	Breast	0.0720688	0.27	0.0730379	0.138369	U
	TCGA-AR-A24W-01A	BRCA	Breast	0.162002	0.204235	0.0405988	0.135612	U
	TCGA-AR-A0TX-01A	BRCA	Breast	0.132603	0.198306	0.0752133	0.135374	U
	TCGA-AC-A3YJ-01A	BRCA	Breast	0.150342	0.178894	0.0705664	0.133268	U
	TCGA-A7-A4SA-01A	BRCA	Breast	0.142349	0.190588	0.0646664	0.132534	U
	TCGA-LL-A442-01A	BRCA	Breast	0.144799	0.163359	0.0778385	0.128665	U
	TCGA-E2-A14U-01A	BRCA	Breast	0.198195	0.14504	0.0426683	0.128634	U
	TCGA-GM-A3XG-01A	BRCA	Breast	0.130992	0.214684	0.0279648	0.124547	U
	TCGA-E2-A1IN-01A	BRCA	Breast	0.0250548	0.329355	0.017578	0.123996	U
	TCGA-BH-A0BM-01A	BRCA	Breast	0.120945	0.165997	0.0849912	0.123978	U
	TCGA-AR-A1AK-01A	BRCA	Breast	0.044423	0.126542	0.194546	0.121837	U
	TCGA-A1-A0SF-01A	BRCA	Breast	0.0615566	0.203143	0.0860425	0.116914	U
	TCGA-A2-A259-01A	BRCA	Breast	0.0322124	0.259333	0.0503803	0.113975	U
	TCGA-BH-A1FG-01A	BRCA	Breast	0.0816107	0.120179	0.127608	0.109799	U
	TCGA-AR-A24L-01A	BRCA	Breast	0.106853	0.122499	0.0865733	0.105309	U
	TCGA-E2-A570-01A	BRCA	Breast	0.0258161	0.209226	0.0796817	0.104908	U
	TCGA-AR-A1AO-01A	BRCA	Breast	0.137935	0.14838	0.0239764	0.10343	U
	TCGA-AR-A2LM-01A	BRCA	Breast	0.0663366	0.151294	0.0910501	0.102894	U
	TCGA-E9-A1RD-01A	BRCA	Breast	0.0440849	0.21336	0.0481087	0.101851	U
	TCGA-E2-A1IL-01A	BRCA	Breast	0.0257346	0.146793	0.125573	0.0993669	U
	TCGA-E9-A248-01A	BRCA	Breast	0.065662	0.198341	0.0326848	0.098896	U
	TCGA-E9-A1R3-01A	BRCA	Breast	0.086468	0.18788	0.0188094	0.0977192	U
	TCGA-AR-A24S-01A	BRCA	Breast	0.0235025	0.159372	0.108355	0.0970766	U
	TCGA-A1-A0SG-01A	BRCA	Breast	0.022598	0.243646	0.0179666	0.0947369	U
	TCGA-E9-A1N3-01A	BRCA	Breast	0.0366768	0.203176	0.0410324	0.0936282	U
	TCGA-BH-A1EV-01A	BRCA	Breast	0.0291753	0.131526	0.109301	0.0900006	U
	TCGA-GM-A2DA-01A	BRCA	Breast	0.0403235	0.162359	0.0649219	0.0892016	U
	TCGA-E2-A15K-01A	BRCA	Breast	0.0107867	0.241029	0.0157693	0.089195	U
	TCGA-A2-A4S0-01A	BRCA	Breast	0.0251066	0.188042	0.0532121	0.0887868	U
	TCGA-AC-A2FG-01A	BRCA	Breast	0.0327526	0.0974954	0.129481	0.0865764	U
	TCGA-BH-A0E1-01A	BRCA	Breast	0.101395	0.133726	0.0241984	0.0864397	U
	TCGA-E9-A1N4-01A	BRCA	Breast	0.0697059	0.151765	0.0307774	0.0840829	U
	TCGA-A2-A4RX-01A	BRCA	Breast	0.0916346	0.133626	0.0258924	0.0837176	U
	TCGA-E9-A3QA-01A	BRCA	Breast	0.108433	0.116428	0.0225168	0.0824595	U
	TCGA-AQ-A54O-01A	BRCA	Breast	0.0817749	0.125712	0.0342628	0.0805831	U
	TCGA-AN-A0XT-01A	BRCA	Breast	0.0220949	0.121242	0.0959636	0.0797667	U
	TCGA-A2-A0T1-01A	BRCA	Breast	0.0588251	0.15494	0.0244238	0.0793962	U
	TCGA-E9-A54X-01A	BRCA	Breast	0.065367	0.131553	0.0233729	0.0734308	U
	TCGA-D8-A27P-01A	BRCA	Breast	0.0348115	0.160742	0.0194392	0.0716641	U
	TCGA-AC-A2FK-01A	BRCA	Breast	0.0583808	0.126174	0.0286684	0.0710744	U
	TCGA-A7-A3J0-01A	BRCA	Breast	0.0940259	0.0994804	0.0189883	0.0708315	U
	TCGA-D8-A27E-01A	BRCA	Breast	0.0285678	0.15304	0.0275565	0.0697216	U
	TCGA-OL-A6VR-01A	BRCA	Breast	0.0518824	0.112288	0.0422305	0.0688002	U
	TCGA-EW-A1IX-01A	BRCA	Breast	0.0436229	0.131384	0.0309305	0.0686459	U
	TCGA-LL-A8F5-01A	BRCA	Breast	0.124875	0.0620579	0.0176689	0.0682005	U
	TCGA-C8-A26W-01A	BRCA	Breast	0.0401533	0.131494	0.0317999	0.0678157	U
	TCGA-A7-A3IY-01A	BRCA	Breast	0.0210404	0.111752	0.0700727	0.0676217	U
	TCGA-A2-A3XZ-01A	BRCA	Breast	0.0661819	0.115445	0.0183069	0.0666447	U
	TCGA-E2-A15K-06A	BRCA	Breast	0.0252287	0.141631	0.0306223	0.0658273	U
	TCGA-D8-A1Y2-01A	BRCA	Breast	0.0150262	0.088435	0.0932712	0.0655774	U
	TCGA-D8-A1XL-01A	BRCA	Breast	0.0255676	0.104181	0.0640692	0.064606	U
	TCGA-AR-A1AU-01A	BRCA	Breast	0.0284979	0.134573	0.0306466	0.0645726	U
	TCGA-AO-A0JF-01A	BRCA	Breast	0.0280677	0.132555	0.0254511	0.0620246	U
	TCGA-E9-A22G-01A	BRCA	Breast	0.0242039	0.133678	0.0264109	0.0614309	U
	TCGA-E2-A1IK-01A	BRCA	Breast	0.0398709	0.114098	0.0291545	0.0610411	U
	TCGA-A2-A4S3-01A	BRCA	Breast	0.0268403	0.119725	0.0323133	0.0596263	U
	TCGA-BH-A0H9-01A	BRCA	Breast	0.0308996	0.126263	0.0210755	0.0594126	U
	TCGA-A7-A6VV-01A	BRCA	Breast	0.0469197	0.108519	0.0211584	0.0588657	U
	TCGA-E2-A1B1-01A	BRCA	Breast	0.050181	0.110497	0.0152498	0.0586426	U
	TCGA-EW-A6SD-01A	BRCA	Breast	0.0446827	0.109103	0.0201045	0.0579633	U
	TCGA-AR-A24Q-01A	BRCA	Breast	0.0323557	0.111058	0.0271183	0.0568439	U
	TCGA-E2-A1II-01A	BRCA	Breast	0.064166	0.0859127	0.0194991	0.0565259	U
	TCGA-E2-A1IO-01A	BRCA	Breast	0.0341069	0.115501	0.0182976	0.0559685	U
	TCGA-E2-A1AZ-01A	BRCA	Breast	0.0572926	0.0869762	0.0224818	0.0555835	U
	TCGA-E2-A14N-01A	BRCA	Breast	0.0487066	0.0929131	0.0209619	0.0541939	U
	TCGA-BH-A1F0-01A	BRCA	Breast	0.0370148	0.0902763	0.0285471	0.0519461	U
	TCGA-B6-A409-01A	BRCA	Breast	0.0432869	0.0842321	0.0225003	0.0500064	U
	TCGA-A2-A1G6-01A	BRCA	Breast	0.0302039	0.100402	0.0175422	0.0493827	U
	TCGA-E2-A1B6-01A	BRCA	Breast	0.0281746	0.0960078	0.0215226	0.0485683	U
	TCGA-C8-A27B-01A	BRCA	Breast	0.0366184	0.0765366	0.0271085	0.0467545	U
	TCGA-B6-A0RM-01A	BRCA	Breast	0.0275924	0.0841865	0.0270876	0.0462888	U
	TCGA-B6-A0I1-01A	BRCA	Breast	0.0211394	0.0953067	0.0204463	0.0456308	U
	TCGA-B6-A402-01A	BRCA	Breast	0.0191722	0.0952918	0.0206405	0.0450348	U
	TCGA-D8-A1JP-01A	BRCA	Breast	0.0359018	0.0737969	0.0248132	0.0448373	U
	TCGA-GM-A2DM-01A	BRCA	Breast	0.0179042	0.0990308	0.0175383	0.0448244	U
	TCGA-C8-A8HP-01A	BRCA	Breast	0.0190474	0.0916699	0.0221204	0.0442792	U
	TCGA-BH-A1FE-06A	BRCA	Breast	0.0162712	0.0941192	0.0167675	0.042386	U
	TCGA-A7-A26I-01A	BRCA	Breast	0.0191413	0.0863118	0.0198635	0.0417722	U
	TCGA-D8-A1XZ-01A	BRCA	Breast	0.0186588	0.0823554	0.0237433	0.0415858	U
	TCGA-A2-A0YH-01A	BRCA	Breast	0.0184422	0.0827709	0.0235098	0.0415743	U
	TCGA-AO-A03U-01B	BRCA	Breast	0.0185656	0.0788166	0.0257506	0.0410443	U
	TCGA-A7-A26G-01A	BRCA	Breast	0.0201815	0.0812466	0.0214346	0.0409542	U
	TCGA-D8-A1XW-01A	BRCA	Breast	0.0159893	0.0882253	0.0179864	0.0407337	U
	TCGA-EW-A1P8-01A	BRCA	Breast	0.0228176	0.0784578	0.0203331	0.0405362	U
	TCGA-AC-A7VC-01A	BRCA	Breast	0.0207335	0.0791008	0.018284	0.0393728	U
	TCGA-OL-A5S0-01A	BRCA	Breast	0.023257	0.0750476	0.0189777	0.0390941	U
	TCGA-AO-A129-01A	BRCA	Breast	0.0202703	0.0783803	0.0171733	0.038608	U
	TCGA-07-0227-20A	BRCA	Breast	0.0242638	0.0701937	0.0200492	0.0381689	U
	TCGA-AR-A1AI-01A	BRCA	Breast	0.0216257	0.0707591	0.0191043	0.037163	U
	TCGA-E2-A1LI-01A	BRCA	Breast	0.0175669	0.0728779	0.021028	0.0371576	U
	TCGA-E2-A573-01A	BRCA	Breast	0.0231204	0.0670759	0.0192536	0.0364833	U
	TCGA-A2-A0SX-01A	BRCA	Breast	0.0195223	0.0702945	0.019337	0.0363846	U
	TCGA-E9-A1ND-01A	BRCA	Breast	0.0182267	0.0677863	0.0165154	0.0341761	U
	TCGA-AR-A1AQ-01A	BRCA	Breast	0.0176548	0.0603424	0.0166695	0.0315556	U
	TCGA-EA-A5FO-01A	CESC	Cervix	0.840182	0.788344	0.782745	0.803757	M
	TCGA-MY-A5BD-01A	CESC	Cervix	0.827476	0.782558	0.753446	0.787827	M
	TCGA-VS-A8EC-01A	CESC	Cervix	0.796801	0.745595	0.740549	0.760982	M
	TCGA-IR-A3LI-01A	CESC	Cervix	0.802188	0.722685	0.670039	0.731637	M
	TCGA-C5-A2M2-01A	CESC	Cervix	0.743089	0.745745	0.700058	0.729631	M
	TCGA-C5-A7X5-01A	CESC	Cervix	0.751986	0.744004	0.685937	0.727309	M
	TCGA-EK-A2RL-01A	CESC	Cervix	0.757529	0.751318	0.67092	0.726589	M
	TCGA-DS-A7WF-01A	CESC	Cervix	0.750432	0.727131	0.694739	0.7241	M
	TCGA-EA-A5O9-01A	CESC	Cervix	0.720997	0.723052	0.707924	0.717324	M
	TCGA-VS-A8QA-01A	CESC	Cervix	0.768184	0.75191	0.621257	0.713783	M
	TCGA-VS-A952-01A	CESC	Cervix	0.756453	0.748187	0.63136	0.712	M
	TCGA-C5-A1ME-01A	CESC	Cervix	0.721012	0.708326	0.682198	0.703845	M
	TCGA-Q1-A73R-01A	CESC	Cervix	0.767315	0.617786	0.696536	0.693879	M
	TCGA-EK-A3GM-01A	CESC	Cervix	0.725718	0.691496	0.643185	0.686799	M
	TCGA-JX-A3Q8-01A	CESC	Cervix	0.72845	0.683255	0.63794	0.683215	M
	TCGA-EX-A449-01A	CESC	Cervix	0.697136	0.69456	0.60491	0.665535	M
	TCGA-C5-A902-01A	CESC	Cervix	0.704725	0.648287	0.62075	0.657921	M
	TCGA-C5-A1M9-01A	CESC	Cervix	0.657768	0.709106	0.605998	0.657624	M
	TCGA-EA-A1QT-01A	CESC	Cervix	0.647234	0.700134	0.574384	0.640584	M
	TCGA-DG-A2KK-01A	CESC	Cervix	0.71497	0.642459	0.546254	0.634561	M
	TCGA-FU-A3EO-01A	CESC	Cervix	0.684934	0.60801	0.609505	0.63415	M
	TCGA-JW-A69B-01A	CESC	Cervix	0.709719	0.635236	0.554163	0.633039	M
	TCGA-C5-A8YR-01A	CESC	Cervix	0.76716	0.64956	0.427704	0.614808	M
	TCGA-VS-A8QC-01A	CESC	Cervix	0.732535	0.59452	0.509346	0.612134	M
	TCGA-IR-A3LC-01A	CESC	Cervix	0.650563	0.606612	0.564074	0.607083	M
	TCGA-EK-A3GK-01A	CESC	Cervix	0.625959	0.620362	0.547026	0.597782	M
	TCGA-C5-A1M5-01A	CESC	Cervix	0.605599	0.601939	0.576484	0.594674	M
	TCGA-C5-A8XI-01A	CESC	Cervix	0.673422	0.55989	0.541054	0.591455	M
	TCGA-EA-A3HQ-01A	CESC	Cervix	0.645889	0.584267	0.541955	0.590704	M
	TCGA-IR-A3LF-01A	CESC	Cervix	0.640199	0.581229	0.548661	0.59003	M
	TCGA-Q1-A73P-01A	CESC	Cervix	0.635947	0.607395	0.521526	0.588289	M
	TCGA-C5-A1MF-01A	CESC	Cervix	0.643029	0.506969	0.604901	0.584966	M
	TCGA-C5-A2LS-01A	CESC	Cervix	0.628803	0.585417	0.53166	0.58196	M
	TCGA-C5-A901-01A	CESC	Cervix	0.65451	0.582577	0.502819	0.579969	M
	TCGA-ZJ-A8QQ-01A	CESC	Cervix	0.669753	0.587707	0.461565	0.573008	M
	TCGA-EK-A2H0-01A	CESC	Cervix	0.603472	0.586704	0.521298	0.570491	M
	TCGA-Q1-A6DW-01A	CESC	Cervix	0.670194	0.585028	0.447381	0.567534	M
	TCGA-FU-A40J-01A	CESC	Cervix	0.60202	0.580935	0.509537	0.564164	M
	TCGA-EK-A3GN-01A	CESC	Cervix	0.594845	0.571648	0.525039	0.563844	M
	TCGA-Q1-A5R1-01A	CESC	Cervix	0.627082	0.58205	0.476409	0.561847	M
	TCGA-VS-A8QF-01A	CESC	Cervix	0.593672	0.613703	0.47513	0.560835	M
	TCGA-C5-A1MI-01A	CESC	Cervix	0.598388	0.629545	0.445531	0.557821	M
	TCGA-EK-A2RO-01A	CESC	Cervix	0.600409	0.567366	0.504675	0.557483	M
	TCGA-C5-A2M1-01A	CESC	Cervix	0.579849	0.604201	0.480835	0.554962	M
	TCGA-EA-A6QX-01A	CESC	Cervix	0.669384	0.440024	0.552185	0.553864	M
	TCGA-EK-A2RB-01A	CESC	Cervix	0.689481	0.490717	0.463022	0.54774	M
	TCGA-IR-A3LB-01A	CESC	Cervix	0.611152	0.533078	0.494997	0.546409	M
	TCGA-DG-A2KH-01A	CESC	Cervix	0.652818	0.355963	0.6229	0.543894	M
	TCGA-C5-A7CK-01A	CESC	Cervix	0.611748	0.525361	0.494095	0.543735	M
	TCGA-EX-A1H6-01B	CESC	Cervix	0.560141	0.582355	0.468669	0.537055	M
	TCGA-EK-A2RM-01A	CESC	Cervix	0.611139	0.550738	0.445488	0.535788	M
	TCGA-EA-A439-01A	CESC	Cervix	0.598118	0.539232	0.461477	0.532942	M
	TCGA-IR-A3LK-01A	CESC	Cervix	0.675812	0.263963	0.654566	0.531447	M
	TCGA-VS-A8EK-01A	CESC	Cervix	0.594664	0.506085	0.462307	0.521019	M
	TCGA-DS-A7WH-01A	CESC	Cervix	0.566316	0.53715	0.433943	0.51247	M
	TCGA-C5-A2LX-01A	CESC	Cervix	0.559885	0.477919	0.494693	0.510832	M
	TCGA-4J-AA1J-01A	CESC	Cervix	0.623563	0.643324	0.255008	0.507298	M
	TCGA-EA-A50E-01A	CESC	Cervix	0.555317	0.518523	0.443709	0.50585	M
	TCGA-C5-A8XK-01A	CESC	Cervix	0.559895	0.454227	0.497292	0.503804	M
	TCGA-C5-A1MQ-01A	CESC	Cervix	0.508975	0.524977	0.469269	0.501074	M
	TCGA-DG-A2KJ-01A	CESC	Cervix	0.542722	0.51731	0.430727	0.49692	M
	TCGA-EK-A2RA-01A	CESC	Cervix	0.48899	0.492805	0.494591	0.492129	M
	TCGA-EK-A2R7-01A	CESC	Cervix	0.473034	0.504539	0.496649	0.491408	M
	TCGA-WL-A834-01A	CESC	Cervix	0.529494	0.496849	0.431342	0.485895	M
	TCGA-EA-A78R-01A	CESC	Cervix	0.552564	0.462703	0.430761	0.482009	M
	TCGA-C5-A3HE-01A	CESC	Cervix	0.534013	0.457044	0.42973	0.473596	M
	TCGA-FU-A3WB-01A	CESC	Cervix	0.528032	0.464252	0.420843	0.471043	M
	TCGA-JW-A5VK-01A	CESC	Cervix	0.509315	0.510944	0.3921	0.470786	M
	TCGA-MA-AA42-01A	CESC	Cervix	0.525746	0.437523	0.445537	0.469602	M
	TCGA-FU-A23K-01A	CESC	Cervix	0.506337	0.515152	0.386259	0.469249	M
	TCGA-EA-A3QD-01A	CESC	Cervix	0.540783	0.482003	0.384487	0.469091	M
	TCGA-LP-A7HU-01A	CESC	Cervix	0.200025	0.58287	0.622927	0.468607	M
	TCGA-VS-A8EG-01A	CESC	Cervix	0.505456	0.483582	0.411232	0.466757	M
	TCGA-EK-A3GJ-01A	CESC	Cervix	0.563529	0.417518	0.403559	0.461535	M
	TCGA-LP-A4AX-01A	CESC	Cervix	0.533846	0.487447	0.352446	0.457913	M
	TCGA-FU-A770-01A	CESC	Cervix	0.510141	0.476582	0.386712	0.457812	M
	TCGA-C5-A1MJ-01A	CESC	Cervix	0.549554	0.372145	0.440928	0.454209	M
	TCGA-C5-A907-01A	CESC	Cervix	0.544214	0.400636	0.417099	0.453983	M
	TCGA-LP-A5U3-01A	CESC	Cervix	0.345672	0.486077	0.529233	0.45366	M
	TCGA-DG-A2KL-01A	CESC	Cervix	0.449247	0.482021	0.419095	0.450121	M
	TCGA-C5-A2LZ-01A	CESC	Cervix	0.530224	0.454049	0.358656	0.447643	M
	TCGA-Q1-A5R2-01A	CESC	Cervix	0.539349	0.46126	0.337381	0.445996	M
	TCGA-IR-A3L7-01A	CESC	Cervix	0.64014	0.331397	0.361611	0.444382	M
	TCGA-C5-A1MN-01A	CESC	Cervix	0.53876	0.58645	0.204825	0.443345	M
	TCGA-FU-A3HZ-01A	CESC	Cervix	0.478857	0.451659	0.398909	0.443142	M
	TCGA-FU-A3HY-01A	CESC	Cervix	0.537297	0.289846	0.498614	0.441919	M
	TCGA-VS-A94Y-01A	CESC	Cervix	0.499143	0.431929	0.393756	0.44161	M
	TCGA-EA-A43B-01A	CESC	Cervix	0.531197	0.419684	0.373933	0.441605	M
	TCGA-C5-A7CM-01A	CESC	Cervix	0.580071	0.382663	0.361188	0.441308	M
	TCGA-DS-A0VM-01A	CESC	Cervix	0.487999	0.478605	0.354749	0.440451	M
	TCGA-C5-A0TN-01A	CESC	Cervix	0.657714	0.282896	0.361293	0.433968	M
	TCGA-C5-A3HF-01A	CESC	Cervix	0.480341	0.428617	0.392128	0.433695	M
	TCGA-VS-A94W-01A	CESC	Cervix	0.604818	0.224016	0.464899	0.431244	M
	TCGA-C5-A1BE-01B	CESC	Cervix	0.456886	0.466067	0.345712	0.422888	M
	TCGA-EK-A2R9-01A	CESC	Cervix	0.473756	0.465202	0.328775	0.422578	M
	TCGA-FU-A3NI-01A	CESC	Cervix	0.470684	0.369641	0.419504	0.419943	M
	TCGA-VS-A8EH-01A	CESC	Cervix	0.418752	0.482774	0.350268	0.417265	M
	TCGA-MA-AA41-01A	CESC	Cervix	0.46594	0.436386	0.348957	0.417095	M
	TCGA-EX-A69L-01A	CESC	Cervix	0.449181	0.424127	0.375408	0.416239	M
	TCGA-C5-A7CL-01A	CESC	Cervix	0.257309	0.538066	0.447323	0.414233	M
	TCGA-EA-A3Y4-01A	CESC	Cervix	0.324025	0.545813	0.363648	0.411162	M
	TCGA-C5-A7CG-01A	CESC	Cervix	0.523234	0.38098	0.327904	0.410706	M
	TCGA-EA-A5ZE-01A	CESC	Cervix	0.488369	0.33421	0.386292	0.402957	M
	TCGA-C5-A3HL-01A	CESC	Cervix	0.385382	0.424807	0.375128	0.395106	M
	TCGA-C5-A1MH-01A	CESC	Cervix	0.439577	0.394481	0.333656	0.389238	M
	TCGA-IR-A3LH-01A	CESC	Cervix	0.483562	0.394548	0.285714	0.387941	M
	TCGA-DS-A1OC-01A	CESC	Cervix	0.384199	0.753267	0.0261254	0.387864	M
	TCGA-EA-A3QE-01A	CESC	Cervix	0.412481	0.399452	0.343565	0.385166	M
	TCGA-FU-A3TQ-01A	CESC	Cervix	0.44245	0.348122	0.359817	0.383463	M
	TCGA-GH-A9DA-01A	CESC	Cervix	0.70439	0.244919	0.137899	0.362403	M
	TCGA-VS-A8EI-01A	CESC	Cervix	0.423514	0.415525	0.246993	0.362011	M
	TCGA-Q1-A73Q-01A	CESC	Cervix	0.264999	0.449144	0.370395	0.361513	M
	TCGA-FU-A5XV-01A	CESC	Cervix	0.570044	0.153258	0.343785	0.355696	M
	TCGA-C5-A7CH-01A	CESC	Cervix	0.324927	0.40154	0.324344	0.35027	M
	TCGA-JW-A5VG-01A	CESC	Cervix	0.465899	0.385745	0.174981	0.342209	M
	TCGA-JW-A5VI-01A	CESC	Cervix	0.318656	0.412402	0.291358	0.340805	M
	TCGA-BI-A20A-01A	CESC	Cervix	0.416568	0.322596	0.282563	0.340576	M
	TCGA-EX-A3L1-01A	CESC	Cervix	0.379754	0.368771	0.270805	0.339776	M
	TCGA-C5-A7UE-01A	CESC	Cervix	0.408753	0.383986	0.210732	0.33449	M
	TCGA-DS-A1OD-01A	CESC	Cervix	0.382465	0.32275	0.292453	0.332556	M
	TCGA-EK-A2RN-01A	CESC	Cervix	0.37311	0.373546	0.249434	0.33203	M
	TCGA-FU-A3TX-01A	CESC	Cervix	0.491576	0.410898	0.0889938	0.330489	M
	TCGA-C5-A1BL-01A	CESC	Cervix	0.459954	0.349919	0.170952	0.326942	M
	TCGA-EK-A2PG-01A	CESC	Cervix	0.388994	0.348764	0.227253	0.32167	U
	TCGA-EK-A2RC-01A	CESC	Cervix	0.446064	0.232083	0.283771	0.320639	U
	TCGA-R2-A69V-01A	CESC	Cervix	0.401091	0.335589	0.223525	0.320068	U
	TCGA-2W-A8YY-01A	CESC	Cervix	0.401329	0.179581	0.378324	0.319745	U
	TCGA-VS-A8EL-01A	CESC	Cervix	0.444233	0.191991	0.309612	0.315279	U
	TCGA-EX-A8YF-01A	CESC	Cervix	0.577105	0.351343	0.0123747	0.313608	U
	TCGA-C5-A1BK-01B	CESC	Cervix	0.386144	0.340379	0.21301	0.313178	U
	TCGA-DS-A1O9-01A	CESC	Cervix	0.385215	0.340155	0.210995	0.312121	U
	TCGA-C5-A7XC-01A	CESC	Cervix	0.251715	0.480002	0.183865	0.305194	U
	TCGA-EK-A2RD-01A	CESC	Cervix	0.501511	0.35058	0.0556681	0.302586	U
	TCGA-VS-A94Z-01A	CESC	Cervix	0.307818	0.364008	0.219985	0.29727	U
	TCGA-C5-A1BI-01B	CESC	Cervix	0.355731	0.338659	0.156197	0.283529	U
	TCGA-JW-A852-01A	CESC	Cervix	0.430253	0.301325	0.0954068	0.275661	U
	TCGA-MA-AA3Z-01A	CESC	Cervix	0.156838	0.520813	0.140735	0.272795	U
	TCGA-EA-A410-01A	CESC	Cervix	0.380996	0.316774	0.118898	0.272223	U
	TCGA-MU-A5YI-01A	CESC	Cervix	0.338626	0.310826	0.162607	0.270686	U
	TCGA-EA-A3HU-01A	CESC	Cervix	0.388913	0.330716	0.0923954	0.270675	U
	TCGA-EX-A69M-01A	CESC	Cervix	0.564454	0.143716	0.0789601	0.262377	U
	TCGA-HM-A3JK-01A	CESC	Cervix	0.349022	0.331859	0.0971234	0.259335	U
	TCGA-EA-A411-01A	CESC	Cervix	0.214617	0.253309	0.302646	0.256857	U
	TCGA-JX-A3PZ-01A	CESC	Cervix	0.172597	0.284941	0.300523	0.252687	U
	TCGA-FU-A3YQ-01A	CESC	Cervix	0.292276	0.171212	0.255599	0.239696	U
	TCGA-EA-A1QS-01A	CESC	Cervix	0.295491	0.293287	0.129868	0.239549	U
	TCGA-MY-A5BE-01A	CESC	Cervix	0.338962	0.279723	0.0926502	0.237112	U
	TCGA-IR-A3LA-01A	CESC	Cervix	0.19775	0.447839	0.0654526	0.237014	U
	TCGA-DG-A2KM-01A	CESC	Cervix	0.318639	0.146802	0.240049	0.235163	U
	TCGA-JX-A3Q0-01A	CESC	Cervix	0.425671	0.241066	0.0245354	0.230424	U
	TCGA-C5-A7CO-01A	CESC	Cervix	0.349554	0.233545	0.0997966	0.227632	U
	TCGA-IR-A3LL-01A	CESC	Cervix	0.411344	0.215773	0.0303416	0.219153	U
	TCGA-RA-A741-01A	CESC	Cervix	0.330767	0.233736	0.0602507	0.208251	U
	TCGA-LP-A4AU-01A	CESC	Cervix	0.257469	0.176383	0.148839	0.19423	U
	TCGA-C5-A2LT-01A	CESC	Cervix	0.128067	0.409825	0.0214946	0.186462	U
	TCGA-MU-A51Y-01A	CESC	Cervix	0.296717	0.169067	0.0933883	0.186391	U
	TCGA-C5-A1M7-01A	CESC	Cervix	0.117919	0.407461	0.019426	0.181602	U
	TCGA-ZJ-A8QR-01A	CESC	Cervix	0.379116	0.123573	0.0275935	0.176761	U
	TCGA-MA-AA3W-01A	CESC	Cervix	0.294507	0.183129	0.0475362	0.175058	U
	TCGA-EK-A2PK-01A	CESC	Cervix	0.249582	0.253275	0.0213325	0.17473	U
	TCGA-VS-A8Q9-01A	CESC	Cervix	0.271481	0.180994	0.057946	0.17014	U
	TCGA-HM-A3JJ-01A	CESC	Cervix	0.40019	0.0848053	0.0229695	0.169321	U
	TCGA-XS-A8TJ-01A	CESC	Cervix	0.321754	0.131142	0.0541953	0.16903	U
	TCGA-FU-A2QG-01A	CESC	Cervix	0.223916	0.203952	0.0788328	0.1689	U
	TCGA-DS-A0VL-01A	CESC	Cervix	0.101871	0.279095	0.0828036	0.15459	U
	TCGA-DS-A0VK-01A	CESC	Cervix	0.0325184	0.375786	0.0220008	0.143435	U
	TCGA-DS-A1OA-01A	CESC	Cervix	0.024826	0.260437	0.123413	0.136225	U
	TCGA-DS-A0VN-01A	CESC	Cervix	0.277766	0.10357	0.0163633	0.132566	U
	TCGA-BI-A0VS-01A	CESC	Cervix	0.0196108	0.338758	0.0275759	0.128648	U
	TCGA-UC-A7PF-01A	CESC	Cervix	0.180382	0.163572	0.0355674	0.126507	U
	TCGA-C5-A7UC-01A	CESC	Cervix	0.049573	0.288525	0.0352313	0.124443	U
	TCGA-VS-A8QM-01A	CESC	Cervix	0.232756	0.11155	0.0189398	0.121082	U
	TCGA-UC-A7PD-01A	CESC	Cervix	0.15959	0.145326	0.0443732	0.11643	U
	TCGA-MY-A5BF-01A	CESC	Cervix	0.20522	0.103055	0.0223099	0.110195	U
	TCGA-EK-A2IR-01A	CESC	Cervix	0.156576	0.14278	0.023496	0.107618	U
	TCGA-MY-A913-01A	CESC	Cervix	0.0601358	0.174	0.0606568	0.0982641	U
	TCGA-EA-A97N-01A	CESC	Cervix	0.0229396	0.243884	0.0182236	0.0950158	U
	TCGA-EK-A2PI-01A	CESC	Cervix	0.144964	0.11636	0.0201464	0.0938233	U
	TCGA-JW-A5VL-01A	CESC	Cervix	0.0282938	0.2201	0.0251133	0.0911689	U
	TCGA-VS-A953-01A	CESC	Cervix	0.0783017	0.122334	0.0682879	0.0896411	U
	TCGA-Q1-A73S-01A	CESC	Cervix	0.0882934	0.151696	0.0231756	0.0877216	U
	TCGA-LP-A5U2-01A	CESC	Cervix	0.165999	0.0769939	0.0183729	0.0871219	U
	TCGA-C5-A8XH-01A	CESC	Cervix	0.0874186	0.129517	0.0417105	0.0862155	U
	TCGA-VS-A8Q8-01A	CESC	Cervix	0.147089	0.0713045	0.0145073	0.0776338	U
	TCGA-C5-A2LV-01A	CESC	Cervix	0.0300426	0.148933	0.0484289	0.0758014	U
	TCGA-EK-A2IP-01A	CESC	Cervix	0.0733369	0.133366	0.0204189	0.0757072	U
	TCGA-C5-A7X8-01A	CESC	Cervix	0.0945042	0.0968201	0.0306743	0.0739995	U
	TCGA-Q1-A6DV-01A	CESC	Cervix	0.0583541	0.135113	0.0261007	0.0731894	U
	TCGA-VS-A954-01A	CESC	Cervix	0.0485731	0.134486	0.0216196	0.0682262	U
	TCGA-C5-A3HD-01B	CESC	Cervix	0.0746878	0.100242	0.0270508	0.0673269	U
	TCGA-EK-A2R8-01A	CESC	Cervix	0.0222621	0.10835	0.0541689	0.0615935	U
	TCGA-C5-A1BJ-01A	CESC	Cervix	0.0491766	0.115502	0.0198765	0.0615184	U
	TCGA-JX-A5QV-01A	CESC	Cervix	0.0242608	0.0968571	0.0505595	0.0572258	U
	TCGA-HG-A2PA-01A	CESC	Cervix	0.0390064	0.106426	0.0233208	0.0562511	U
	TCGA-EK-A2RJ-01A	CESC	Cervix	0.0255938	0.114279	0.0222863	0.054053	U
	TCGA-C5-A1BN-01B	CESC	Cervix	0.02425	0.114194	0.0225951	0.0536796	U
	TCGA-C5-A1MK-01A	CESC	Cervix	0.019824	0.117315	0.0215974	0.0529123	U
	TCGA-Q1-A5R3-01A	CESC	Cervix	0.0589004	0.0756323	0.0231691	0.0525673	U
	TCGA-DS-A1OB-01A	CESC	Cervix	0.0201093	0.117654	0.0191226	0.0522952	U
	TCGA-EK-A2H1-01A	CESC	Cervix	0.0188779	0.11692	0.0195893	0.0517959	U
	TCGA-C5-A7X3-01A	CESC	Cervix	0.0415998	0.0899444	0.0226565	0.0514002	U
	TCGA-MU-A8JM-01A	CESC	Cervix	0.0297803	0.0995398	0.0235724	0.0509642	U
	TCGA-C5-A1BQ-01C	CESC	Cervix	0.0243123	0.107985	0.0178192	0.0500388	U
	TCGA-C5-A1MP-01A	CESC	Cervix	0.0256402	0.105695	0.0185621	0.0499656	U
	TCGA-C5-A1BM-01A	CESC	Cervix	0.022432	0.104737	0.0217617	0.0496435	U
	TCGA-EK-A2GZ-01A	CESC	Cervix	0.0224601	0.105834	0.0192873	0.0491939	U
	TCGA-FU-A57G-01A	CESC	Cervix	0.0194462	0.105229	0.0222338	0.0489696	U
	TCGA-EK-A2PL-01A	CESC	Cervix	0.0162711	0.110383	0.0196393	0.0487644	U
	TCGA-DR-A0ZM-01A	CESC	Cervix	0.0188744	0.109516	0.0169113	0.0484338	U
	TCGA-Q1-A6DT-01A	CESC	Cervix	0.01932	0.1049	0.0208459	0.0483552	U
	TCGA-DS-A3LQ-01A	CESC	Cervix	0.0190308	0.100086	0.0238136	0.0476436	U
	TCGA-LP-A4AV-01A	CESC	Cervix	0.0210464	0.0822966	0.0387338	0.0473589	U
	TCGA-HM-A6W2-06A	CESC	Cervix	0.0283712	0.0956598	0.017559	0.0471967	U
	TCGA-DS-A7WI-01A	CESC	Cervix	0.0305164	0.0875697	0.0234229	0.0471697	U
	TCGA-MA-AA3Y-01A	CESC	Cervix	0.0307985	0.0922576	0.017804	0.0469534	U
	TCGA-C5-A2LY-01A	CESC	Cervix	0.0193855	0.101454	0.0192837	0.0467077	U
	TCGA-C5-A1M6-01A	CESC	Cervix	0.023428	0.100189	0.0164978	0.0467048	U
	TCGA-BI-A0VR-01A	CESC	Cervix	0.0320446	0.0928892	0.014402	0.0464453	U
	TCGA-EA-A4BA-01A	CESC	Cervix	0.0267923	0.0924859	0.0193944	0.0462242	U
	TCGA-HM-A6W2-01A	CESC	Cervix	0.0220922	0.0916521	0.0249162	0.0462202	U
	TCGA-EK-A2RK-01A	CESC	Cervix	0.0239743	0.0964124	0.0179447	0.0461105	U
	TCGA-C5-A8ZZ-01A	CESC	Cervix	0.0529789	0.071644	0.0133353	0.045986	U
	TCGA-C5-A7UI-01A	CESC	Cervix	0.0255955	0.0859722	0.0256505	0.0457394	U
	TCGA-EA-A556-01A	CESC	Cervix	0.021852	0.0950968	0.0196711	0.04554	U
	TCGA-C5-A1M8-01A	CESC	Cervix	0.0228355	0.0937121	0.0196374	0.045395	U
	TCGA-JW-A5VJ-01A	CESC	Cervix	0.0293684	0.0869277	0.0196834	0.0453265	U
	TCGA-C5-A8YT-01A	CESC	Cervix	0.017336	0.0983736	0.0201306	0.0452801	U
	TCGA-EA-A5ZD-01A	CESC	Cervix	0.038177	0.0743045	0.0216199	0.0447005	U
	TCGA-LP-A4AW-01A	CESC	Cervix	0.0248259	0.0878673	0.0206388	0.044444	U
	TCGA-VS-A8EB-01A	CESC	Cervix	0.0217203	0.0802821	0.0294508	0.0438178	U
	TCGA-C5-A1BF-01B	CESC	Cervix	0.0308686	0.083571	0.0164887	0.0436428	U
	TCGA-EX-A1H5-01A	CESC	Cervix	0.0305325	0.0841076	0.015328	0.0433227	U
	TCGA-C5-A8YQ-01A	CESC	Cervix	0.0309875	0.0855903	0.0120769	0.0428849	U
	TCGA-EK-A2PM-01A	CESC	Cervix	0.0224007	0.089567	0.0159577	0.0426418	U
	TCGA-EA-A3HT-01A	CESC	Cervix	0.0219035	0.0877326	0.0173314	0.0423225	U
	TCGA-PN-A8MA-01A	CESC	Cervix	0.0260936	0.0808473	0.0194822	0.042141	U
	TCGA-JW-A5VH-01A	CESC	Cervix	0.0230311	0.0831887	0.0193126	0.0418441	U
	TCGA-EA-A44S-01A	CESC	Cervix	0.0287398	0.0769411	0.0187836	0.0414882	U
	TCGA-C5-A7CJ-01A	CESC	Cervix	0.0199451	0.0850106	0.0191504	0.0413687	U
	TCGA-JW-AAVH-01A	CESC	Cervix	0.0260325	0.0774458	0.0179528	0.0404771	U
	TCGA-EK-A2RE-01A	CESC	Cervix	0.0169479	0.0854274	0.0176948	0.0400234	U
	TCGA-FU-A23L-01A	CESC	Cervix	0.0183813	0.0825072	0.0175821	0.0394902	U
	TCGA-C5-A1ML-01A	CESC	Cervix	0.0175121	0.0845635	0.016231	0.0394355	U
	TCGA-EA-A3HS-01A	CESC	Cervix	0.0196028	0.0786135	0.0194838	0.0392334	U
	TCGA-DR-A0ZL-01A	CESC	Cervix	0.0242683	0.0761116	0.016966	0.0391153	U
	TCGA-VS-A94X-01A	CESC	Cervix	0.0218949	0.0784525	0.0160649	0.0388041	U
	TCGA-EA-A3HR-01A	CESC	Cervix	0.0219343	0.0753304	0.0189604	0.0387417	U
	TCGA-C5-A905-01A	CESC	Cervix	0.0241061	0.0766173	0.0153052	0.0386762	U
	TCGA-C5-A7UH-01A	CESC	Cervix	0.0214985	0.0729534	0.0210037	0.0384852	U
	TCGA-HM-A4S6-01A	CESC	Cervix	0.0205696	0.0759549	0.0188554	0.03846	U
	TCGA-C5-A8XJ-01A	CESC	Cervix	0.0281549	0.069096	0.0137762	0.037009	U
	TCGA-VS-A8QH-01A	CESC	Cervix	0.0255606	0.0702984	0.0146417	0.0368336	U
	TCGA-Q1-A73O-01A	CESC	Cervix	0.0190731	0.0726974	0.017141	0.0363039	U
	TCGA-VS-A8EJ-01A	CESC	Cervix	0.0231284	0.0675569	0.0168338	0.0358397	U
	TCGA-EA-A5ZF-01A	CESC	Cervix	0.02049	0.0665143	0.020274	0.0357594	U
	TCGA-DS-A5RQ-01A	CESC	Cervix	0.0252257	0.0627322	0.0186725	0.0355434	U
	TCGA-ZJ-A8QO-01A	CESC	Cervix	0.0193352	0.0604024	0.0126972	0.0308116	U
	TCGA-AZ-6599-01A	COAD	Large Intestine	0.762104	0.790631	0.709622	0.754119	M
	TCGA-CK-5915-01A	COAD	Large Intestine	0.750302	0.800829	0.710452	0.753861	M
	TCGA-AY-A71X-01A	COAD	Colon	0.766435	0.743837	0.749685	0.753319	M
	TCGA-D5-6538-01A	COAD	Large Intestine	0.794686	0.719304	0.744536	0.752842	M
	TCGA-DM-A1DA-01A	COAD	Large Intestine	0.779218	0.75024	0.692525	0.740661	M
	TCGA-DM-A1HA-01A	COAD	Large Intestine	0.802524	0.738283	0.673085	0.737964	M
	TCGA-A6-2677-01A	COAD	Large Intestine	0.767133	0.731769	0.685601	0.728168	M
	TCGA-D5-6920-01A	COAD	Large Intestine	0.717557	0.749551	0.693731	0.72028	M
	TCGA-QG-A5YX-01A	COAD	Large Intestine	0.729529	0.719691	0.696787	0.715336	M
	TCGA-CA-6716-01A	COAD	Large Intestine	0.729643	0.732373	0.663996	0.708671	M
	TCGA-NH-A50T-01A	COAD	Large Intestine	0.765488	0.699815	0.628204	0.697836	M
	TCGA-DM-A28K-01A	COAD	Large Intestine	0.708864	0.725904	0.638394	0.691054	M
	TCGA-CK-6746-01A	COAD	Large Intestine	0.673503	0.735639	0.659227	0.689456	M
	TCGA-CM-6675-01A	COAD	Large Intestine	0.71244	0.734244	0.580548	0.675744	M
	TCGA-4N-A93T-01A	COAD	Colon	0.651995	0.702654	0.669417	0.674689	M
	TCGA-AZ-6598-01A	COAD	Large Intestine	0.727551	0.69999	0.590878	0.672806	M
	TCGA-AD-A5EK-01A	COAD	Large Intestine	0.698558	0.679527	0.62396	0.667349	M
	TCGA-DM-A1D6-01A	COAD	Large Intestine	0.680493	0.681572	0.609281	0.657115	M
	TCGA-DM-A1D0-01A	COAD	Large Intestine	0.685373	0.691408	0.594554	0.657112	M
	TCGA-A6-5666-01A	COAD	Large Intestine	0.723334	0.603429	0.643305	0.65669	M
	TCGA-A6-5659-01B	COAD	Large Intestine	0.870945	0.501402	0.584176	0.652175	M
	TCGA-A6-6653-01A	COAD	Large Intestine	0.688758	0.740356	0.522481	0.650532	M
	TCGA-A6-5656-01A	COAD	Large Intestine	0.69115	0.636054	0.624149	0.650451	M
	TCGA-A6-5659-01A	COAD	Large Intestine	0.677516	0.674439	0.583392	0.645116	M
	TCGA-CK-5914-01A	COAD	Large Intestine	0.673814	0.713404	0.547335	0.644851	M
	TCGA-T9-A92H-01A	COAD	Colon	0.647164	0.650231	0.636887	0.644761	M
	TCGA-QG-A5YV-01A	COAD	Large Intestine	0.677702	0.636984	0.607307	0.640664	M
	TCGA-DM-A28M-01A	COAD	Large Intestine	0.653857	0.694487	0.563087	0.637144	M
	TCGA-A6-5656-01A	COAD	Large Intestine	0.656444	0.677117	0.570542	0.634701	M
	TCGA-CK-4952-01A	COAD	Large Intestine	0.630421	0.661872	0.605652	0.632648	M
	TCGA-A6-5659-01A	COAD	Large Intestine	0.701248	0.619469	0.567328	0.629348	M
	TCGA-D5-6931-01A	COAD	Large Intestine	0.648348	0.633016	0.602714	0.628026	M
	TCGA-CM-6171-01A	COAD	Large Intestine	0.665688	0.691677	0.51502	0.624128	M
	TCGA-AZ-6606-01A	COAD	Large Intestine	0.638989	0.680365	0.541948	0.620434	M
	TCGA-DM-A28C-01A	COAD	Large Intestine	0.668422	0.71935	0.451784	0.613185	M
	TCGA-AA-3488-01A	COAD	Large Intestine	0.647729	0.609822	0.563637	0.607063	M
	TCGA-A6-3809-01B	COAD	Large Intestine	0.704217	0.489795	0.62572	0.606577	M
	TCGA-DM-A288-01A	COAD	Large Intestine	0.649637	0.633252	0.523249	0.602046	M
	TCGA-DM-A28F-01A	COAD	Large Intestine	0.588787	0.6236	0.584087	0.598825	M
	TCGA-QG-A5YW-01A	COAD	Large Intestine	0.626162	0.609554	0.555526	0.597081	M
	TCGA-DM-A1D9-01A	COAD	Large Intestine	0.602987	0.625039	0.556245	0.594757	M
	TCGA-RU-A8FL-01A	COAD	Colon	0.620959	0.614468	0.547289	0.594239	M
	TCGA-CK-5913-01A	COAD	Large Intestine	0.606038	0.639709	0.535619	0.593789	M
	TCGA-AA-3492-01A	COAD	Large Intestine	0.636635	0.623389	0.51356	0.591195	M
	TCGA-G4-6322-01A	COAD	Large Intestine	0.644351	0.664838	0.463485	0.590891	M
	TCGA-A6-6780-01A	COAD	Large Intestine	0.625015	0.583097	0.561515	0.589876	M
	TCGA-D5-6531-01A	COAD	Large Intestine	0.612894	0.641645	0.514725	0.589755	M
	TCGA-G4-6320-01A	COAD	Large Intestine	0.627003	0.612626	0.525799	0.588476	M
	TCGA-DM-A28H-01A	COAD	Large Intestine	0.630679	0.603058	0.527202	0.586979	M
	TCGA-CA-5254-01A	COAD	Large Intestine	0.610239	0.654603	0.491939	0.585594	M
	TCGA-4T-AA8H-01A	COAD	Colon	0.611548	0.583391	0.553599	0.582846	M
	TCGA-DM-A0X9-01A	COAD	Large Intestine	0.612089	0.651617	0.483536	0.582414	M
	TCGA-AZ-4614-01A	COAD	Large Intestine	0.64666	0.594731	0.503151	0.581514	M
	TCGA-AD-A5EJ-01A	COAD	Large Intestine	0.635897	0.59361	0.511989	0.580499	M
	TCGA-CM-4750-01A	COAD	Large Intestine	0.63448	0.57002	0.535552	0.580017	M
	TCGA-A6-4107-01A	COAD	Large Intestine	0.632593	0.585022	0.519894	0.579169	M
	TCGA-CM-5862-01A	COAD	Large Intestine	0.476623	0.713456	0.537773	0.575951	M
	TCGA-CM-5861-01A	COAD	Large Intestine	0.596703	0.59256	0.522971	0.570744	M
	TCGA-A6-5665-01B	COAD	Large Intestine	0.629189	0.563766	0.50799	0.566981	M
	TCGA-CK-6747-01A	COAD	Large Intestine	0.637105	0.492981	0.570294	0.566793	M
	TCGA-CM-6172-01A	COAD	Large Intestine	0.61227	0.564693	0.523201	0.566721	M
	TCGA-A6-A5ZU-01A	COAD	Large Intestine	0.605494	0.568979	0.525549	0.566674	M
	TCGA-A6-5665-01A	COAD	Large Intestine	0.592248	0.62226	0.484925	0.566478	M
	TCGA-G4-6588-01A	COAD	Large Intestine	0.587901	0.638081	0.459217	0.561733	M
	TCGA-A6-6780-01B	COAD	Large Intestine	0.621723	0.578448	0.48443	0.561533	M
	TCGA-AY-A69D-01A	COAD	Colon	0.570723	0.60333	0.508368	0.560807	M
	TCGA-F4-6570-01A	COAD	Large Intestine	0.601661	0.628594	0.44247	0.557575	M
	TCGA-AY-6197-01A	COAD	Large Intestine	0.596609	0.607386	0.465426	0.556473	M
	TCGA-AA-3510-01A	COAD	Large Intestine	0.601784	0.532143	0.531939	0.555289	M
	TCGA-5M-AATE-01A	COAD	Colon	0.610401	0.545579	0.508079	0.554686	M
	TCGA-CK-6751-01A	COAD	Large Intestine	0.580481	0.630106	0.451765	0.554117	M
	TCGA-QG-A5Z1-01A	COAD	Large Intestine	0.579236	0.585648	0.496369	0.553751	M
	TCGA-CM-6678-01A	COAD	Large Intestine	0.559907	0.58714	0.512942	0.55333	M
	TCGA-CA-5796-01A	COAD	Large Intestine	0.601386	0.511169	0.545826	0.552794	M
	TCGA-CM-5860-01A	COAD	Large Intestine	0.568045	0.59792	0.492325	0.552763	M
	TCGA-A6-6780-01A	COAD	Large Intestine	0.570498	0.592081	0.493722	0.5521	M
	TCGA-CM-6680-01A	COAD	Large Intestine	0.560693	0.682768	0.409425	0.550962	M
	TCGA-A6-2677-01B	COAD	Large Intestine	0.630998	0.516183	0.504835	0.550672	M
	TCGA-D5-5537-01A	COAD	Large Intestine	0.575609	0.552527	0.5196	0.549245	M
	TCGA-G4-6586-01A	COAD	Large Intestine	0.597385	0.594422	0.455795	0.5492	M
	TCGA-F4-6854-01A	COAD	Colon	0.611833	0.541893	0.482697	0.545475	M
	TCGA-QG-A5Z2-01A	COAD	Large Intestine	0.602338	0.554451	0.47306	0.543283	M
	TCGA-AZ-6608-01A	COAD	Large Intestine	0.575362	0.592781	0.460655	0.542933	M
	TCGA-CM-4744-01A	COAD	Large Intestine	0.59322	0.570731	0.460357	0.541436	M
	TCGA-A6-2684-01A	COAD	Large Intestine	0.597328	0.504857	0.520934	0.54104	M
	TCGA-CA-6719-01A	COAD	Large Intestine	0.605527	0.549145	0.467275	0.540649	M
	TCGA-AZ-6600-01A	COAD	Large Intestine	0.578616	0.576121	0.466739	0.540492	M
	TCGA-A6-5656-01B	COAD	Large Intestine	0.66729	0.492967	0.457877	0.539378	M
	TCGA-A6-5662-01A	COAD	Large Intestine	0.321693	0.65898	0.636087	0.53892	M
	TCGA-A6-3809-01A	COAD	Large Intestine	0.5992	0.503376	0.501861	0.534812	M
	TCGA-F4-6461-01A	COAD	Large Intestine	0.589526	0.584814	0.429982	0.534774	M
	TCGA-AZ-5407-01A	COAD	Large Intestine	0.568777	0.596412	0.435103	0.533431	M
	TCGA-F4-6806-01A	COAD	Large Intestine	0.601841	0.49447	0.502152	0.532821	M
	TCGA-DM-A285-01A	COAD	Large Intestine	0.565693	0.565502	0.467207	0.532801	M
	TCGA-A6-5661-01A	COAD	Large Intestine	0.577505	0.579355	0.440082	0.532314	M
	TCGA-NH-A5IV-01A	COAD	Colon	0.666011	0.614828	0.315468	0.532103	M
	TCGA-DM-A1HB-01A	COAD	Large Intestine	0.552867	0.568825	0.474154	0.531948	M
	TCGA-A6-6138-01A	COAD	Large Intestine	0.585501	0.560858	0.447698	0.531352	M
	TCGA-CM-6677-01A	COAD	Large Intestine	0.539405	0.588975	0.457619	0.528666	M
	TCGA-NH-A6GB-01A	COAD	Colon	0.506267	0.627223	0.451219	0.528236	M
	TCGA-CK-4948-01B	COAD	Large Intestine	0.538138	0.571898	0.472073	0.52737	M
	TCGA-A6-2680-01A	COAD	Large Intestine	0.607569	0.565485	0.405938	0.526331	M
	TCGA-AM-5821-01A	COAD	Large Intestine	0.55893	0.569572	0.442692	0.523731	M
	TCGA-CK-4947-01B	COAD	Large Intestine	0.567081	0.558243	0.441371	0.522232	M
	TCGA-AZ-4682-01B	COAD	Large Intestine	0.281339	0.685389	0.593741	0.520156	M
	TCGA-G4-6303-01A	COAD	Large Intestine	0.54739	0.555827	0.454028	0.519082	M
	TCGA-NH-A6GA-01A	COAD	Colon	0.607237	0.40292	0.545271	0.518476	M
	TCGA-CK-5916-01A	COAD	Large Intestine	0.571972	0.519197	0.461133	0.517434	M
	TCGA-AD-5900-01A	COAD	Large Intestine	0.518511	0.587213	0.438662	0.514795	M
	TCGA-A6-2672-01B	COAD	Large Intestine	0.551313	0.541325	0.449461	0.514033	M
	TCGA-A6-5661-01B	COAD	Large Intestine	0.641694	0.50915	0.378147	0.509664	M
	TCGA-A6-2679-01A	COAD	Large Intestine	0.578655	0.486506	0.459217	0.508126	M
	TCGA-QL-A97D-01A	COAD	Colon	0.550105	0.538826	0.429367	0.506099	M
	TCGA-AZ-4616-01A	COAD	Large Intestine	0.543953	0.52505	0.448059	0.505687	M
	TCGA-D5-6540-01A	COAD	Large Intestine	0.533775	0.573364	0.403789	0.503643	M
	TCGA-NH-A50V-01A	COAD	Large Intestine	0.563555	0.483406	0.457203	0.501388	M
	TCGA-CA-6718-01A	COAD	Large Intestine	0.520481	0.51163	0.468865	0.500325	M
	TCGA-F4-6807-01A	COAD	Large Intestine	0.515851	0.539817	0.444557	0.500075	M
	TCGA-CM-5348-01A	COAD	Large Intestine	0.505569	0.572841	0.417385	0.498598	M
	TCGA-A6-6648-01A	COAD	Large Intestine	0.581019	0.54164	0.372198	0.498286	M
	TCGA-DM-A0XD-01A	COAD	Large Intestine	0.549692	0.530976	0.404812	0.49516	M
	TCGA-A6-2684-01A	COAD	Large Intestine	0.575881	0.475177	0.424636	0.491898	M
	TCGA-A6-2684-01C	COAD	Large Intestine	0.557744	0.462454	0.451925	0.490708	M
	TCGA-AA-3506-01A	COAD	Large Intestine	0.540863	0.506249	0.423077	0.490063	M
	TCGA-CM-5341-01A	COAD	Large Intestine	0.559468	0.491049	0.414729	0.488415	M
	TCGA-G4-6299-01A	COAD	Large Intestine	0.533512	0.569232	0.332497	0.478414	M
	TCGA-AA-3495-01A	COAD	Large Intestine	0.555777	0.429308	0.446922	0.477336	M
	TCGA-CM-6679-01A	COAD	Large Intestine	0.531919	0.443185	0.456682	0.477262	M
	TCGA-CM-5864-01A	COAD	Large Intestine	0.508833	0.525041	0.386338	0.473404	M
	TCGA-AZ-6607-01A	COAD	Large Intestine	0.503677	0.485518	0.428571	0.472589	M
	TCGA-D5-6541-01A	COAD	Large Intestine	0.49824	0.475809	0.435915	0.469988	M
	TCGA-AY-6386-01A	COAD	Large Intestine	0.519108	0.490655	0.39898	0.469581	M
	TCGA-D5-6930-01A	COAD	Large Intestine	0.489996	0.510232	0.405404	0.468544	M
	TCGA-AD-6548-01A	COAD	Large Intestine	0.514633	0.566151	0.32149	0.467425	M
	TCGA-CM-4751-01A	COAD	Large Intestine	0.513845	0.466193	0.419943	0.466661	M
	TCGA-G4-6628-01A	COAD	Large Intestine	0.497841	0.509546	0.390655	0.466014	M
	TCGA-A6-6781-01A	COAD	Large Intestine	0.513772	0.447483	0.435499	0.465584	M
	TCGA-CM-6166-01A	COAD	Large Intestine	0.436211	0.572232	0.387019	0.465154	M
	TCGA-CK-6748-01A	COAD	Large Intestine	0.478825	0.57169	0.340919	0.463812	M
	TCGA-CM-6163-01A	COAD	Large Intestine	0.509193	0.479886	0.386916	0.458665	M
	TCGA-CK-4951-01A	COAD	Large Intestine	0.552447	0.473667	0.348952	0.458355	M
	TCGA-F4-6854-01A	COAD	Large Intestine	0.487323	0.479659	0.407737	0.45824	M
	TCGA-A6-4105-01A	COAD	Large Intestine	0.533143	0.514899	0.326216	0.458086	M
	TCGA-F4-6857-01A	COAD	Large Intestine	0.517101	0.474732	0.381985	0.457939	M
	TCGA-A6-2681-01A	COAD	Large Intestine	0.412126	0.432216	0.528786	0.457709	M
	TCGA-A6-A566-01A	COAD	Large Intestine	0.491065	0.477823	0.396256	0.455048	M
	TCGA-DM-A1D8-01A	COAD	Large Intestine	0.493547	0.287229	0.583536	0.454771	M
	TCGA-5M-AATA-01A	COAD	Colon	0.488314	0.469454	0.406079	0.454616	M
	TCGA-SS-A7HO-01A	COAD	Colon	0.52908	0.474782	0.358516	0.454126	M
	TCGA-AD-6890-01A	COAD	Large Intestine	0.50417	0.498717	0.355507	0.452798	M
	TCGA-G4-6293-01A	COAD	Large Intestine	0.506732	0.463702	0.3876	0.452678	M
	TCGA-D5-5539-01A	COAD	Large Intestine	0.497926	0.467946	0.391003	0.452292	M
	TCGA-3L-AA1B-01A	COAD	Colon	0.516222	0.488601	0.35103	0.451951	M
	TCGA-A6-6652-01A	COAD	Large Intestine	0.434937	0.60369	0.317164	0.45193	M
	TCGA-G4-6323-01A	COAD	Large Intestine	0.493126	0.482443	0.378455	0.451341	M
	TCGA-AM-5820-01A	COAD	Large Intestine	0.596531	0.364361	0.393103	0.451332	M
	TCGA-A6-2686-01A	COAD	Large Intestine	0.524744	0.465164	0.361705	0.450538	M
	TCGA-NH-A8F8-01A	COAD	Colon	0.538973	0.340256	0.465549	0.448259	M
	TCGA-AA-3713-01A	COAD	Large Intestine	0.445485	0.503919	0.394206	0.44787	M
	TCGA-A6-6141-01A	COAD	Large Intestine	0.4892	0.428598	0.425321	0.447706	M
	TCGA-A6-6650-01A	COAD	Large Intestine	0.446564	0.561969	0.332196	0.44691	M
	TCGA-G4-6317-01A	COAD	Large Intestine	0.507986	0.477867	0.352577	0.446143	M
	TCGA-F4-6809-01A	COAD	Large Intestine	0.522163	0.394518	0.416053	0.444245	M
	TCGA-G4-6306-01A	COAD	Large Intestine	0.497462	0.521661	0.312957	0.444027	M
	TCGA-F4-6463-01A	COAD	Large Intestine	0.458993	0.524094	0.340377	0.441154	M
	TCGA-F4-6569-01A	COAD	Large Intestine	0.47352	0.490942	0.35899	0.441151	M
	TCGA-AY-A54L-01A	COAD	Large Intestine	0.471819	0.405443	0.440863	0.439375	M
	TCGA-CM-6169-01A	COAD	Large Intestine	0.571372	0.403785	0.340355	0.438504	M
	TCGA-G4-6315-01A	COAD	Large Intestine	0.481877	0.48958	0.339704	0.437053	M
	TCGA-G4-6298-01A	COAD	Large Intestine	0.48655	0.470927	0.346917	0.434798	M
	TCGA-DM-A1D7-01A	COAD	Large Intestine	0.50354	0.484668	0.314083	0.434097	M
	TCGA-G4-6321-01A	COAD	Large Intestine	0.461191	0.470037	0.370384	0.433871	M
	TCGA-AZ-4615-01A	COAD	Large Intestine	0.51169	0.428514	0.356028	0.432078	M
	TCGA-A6-6650-01B	COAD	Large Intestine	0.49102	0.455708	0.348158	0.431629	M
	TCGA-CM-4748-01A	COAD	Large Intestine	0.529441	0.402689	0.358378	0.43017	M
	TCGA-CA-5256-01A	COAD	Large Intestine	0.473741	0.497244	0.319367	0.430117	M
	TCGA-CM-6168-01A	COAD	Large Intestine	0.487944	0.422547	0.374555	0.428349	M
	TCGA-F4-6808-01A	COAD	Large Intestine	0.446914	0.458574	0.377961	0.427816	M
	TCGA-D5-6923-01A	COAD	Large Intestine	0.443476	0.471747	0.361993	0.425739	M
	TCGA-DM-A282-01A	COAD	Large Intestine	0.457854	0.466615	0.351005	0.425158	M
	TCGA-AA-3663-01A	COAD	Large Intestine	0.569687	0.3084	0.391167	0.423085	M
	TCGA-A6-6649-01A	COAD	Large Intestine	0.473751	0.510095	0.282735	0.422194	M
	TCGA-A6-6650-01A	COAD	Large Intestine	0.437999	0.448651	0.379843	0.422164	M
	TCGA-CA-5255-01A	COAD	Large Intestine	0.47433	0.419574	0.367472	0.420459	M
	TCGA-AA-3511-01A	COAD	Large Intestine	0.412559	0.484696	0.345799	0.414351	M
	TCGA-D5-6535-01A	COAD	Large Intestine	0.453784	0.405639	0.38142	0.413614	M
	TCGA-AA-3502-01A	COAD	Large Intestine	0.476871	0.403833	0.357289	0.412665	M
	TCGA-D5-5540-01A	COAD	Large Intestine	0.451333	0.439049	0.346798	0.412393	M
	TCGA-NH-A50U-01A	COAD	Colon	0.466916	0.455114	0.304564	0.408865	M
	TCGA-AZ-6605-01A	COAD	Large Intestine	0.422851	0.450902	0.348838	0.40753	M
	TCGA-F4-6805-01A	COAD	Large Intestine	0.497851	0.314956	0.404296	0.405701	M
	TCGA-CM-5863-01A	COAD	Large Intestine	0.467247	0.393181	0.355026	0.405152	M
	TCGA-A6-5657-01A	COAD	Large Intestine	0.424731	0.414695	0.371999	0.403809	M
	TCGA-AD-6901-01A	COAD	Large Intestine	0.509673	0.503615	0.197472	0.403587	M
	TCGA-A6-6782-01A	COAD	Large Intestine	0.478336	0.387375	0.326256	0.397322	M
	TCGA-AA-3489-01A	COAD	Large Intestine	0.438606	0.415606	0.336226	0.396813	M
	TCGA-G4-6626-01A	COAD	Large Intestine	0.507817	0.432662	0.244321	0.394933	M
	TCGA-DM-A28G-01A	COAD	Large Intestine	0.461366	0.447445	0.275227	0.394679	M
	TCGA-D5-6932-01A	COAD	Large Intestine	0.424674	0.444538	0.309281	0.392831	M
	TCGA-AZ-6601-01A	COAD	Large Intestine	0.410477	0.489311	0.274493	0.391427	M
	TCGA-AD-6888-01A	COAD	Large Intestine	0.423382	0.456764	0.292949	0.391032	M
	TCGA-F4-6460-01A	COAD	Large Intestine	0.414668	0.465523	0.282624	0.387605	M
	TCGA-G4-6311-01A	COAD	Large Intestine	0.427293	0.420259	0.311239	0.386264	M
	TCGA-DM-A280-01A	COAD	Large Intestine	0.450681	0.380101	0.323024	0.384602	M
	TCGA-AA-3660-01A	COAD	Large Intestine	0.42396	0.45158	0.277302	0.384281	M
	TCGA-D5-6537-01A	COAD	Large Intestine	0.448591	0.407777	0.296279	0.384215	M
	TCGA-CM-5349-01A	COAD	Large Intestine	0.409738	0.509929	0.232132	0.383933	M
	TCGA-AU-6004-01A	COAD	Large Intestine	0.42236	0.429094	0.299559	0.383671	M
	TCGA-G4-6304-01A	COAD	Large Intestine	0.526363	0.397622	0.219869	0.381285	M
	TCGA-CK-4950-01A	COAD	Large Intestine	0.419537	0.428238	0.294847	0.380874	M
	TCGA-G4-6310-01A	COAD	Large Intestine	0.429661	0.426797	0.271286	0.375915	M
	TCGA-AD-6895-01A	COAD	Large Intestine	0.403109	0.413824	0.305285	0.374073	M
	TCGA-D5-6922-01A	COAD	Large Intestine	0.431257	0.515385	0.164324	0.370322	M
	TCGA-A6-6651-01A	COAD	Large Intestine	0.382803	0.42707	0.284172	0.364682	M
	TCGA-AA-3655-01A	COAD	Large Intestine	0.397178	0.40138	0.294911	0.36449	M
	TCGA-D5-6532-01A	COAD	Large Intestine	0.403964	0.381732	0.288961	0.358219	M
	TCGA-A6-6137-01A	COAD	Large Intestine	0.484483	0.410572	0.179542	0.358199	M
	TCGA-D5-6926-01A	COAD	Large Intestine	0.403083	0.413134	0.25664	0.357619	M
	TCGA-G4-6309-01A	COAD	Large Intestine	0.397313	0.250532	0.42499	0.357612	M
	TCGA-AD-6889-01A	COAD	Large Intestine	0.432349	0.389585	0.24988	0.357271	M
	TCGA-D5-6530-01A	COAD	Large Intestine	0.356006	0.428605	0.279402	0.354671	M
	TCGA-AZ-6603-01A	COAD	Large Intestine	0.153417	0.441436	0.467541	0.354132	M
	TCGA-AA-3662-01A	COAD	Large Intestine	0.542876	0.49399	0.0224585	0.353108	M
	TCGA-AY-6196-01A	COAD	Large Intestine	0.371124	0.422883	0.262774	0.35226	M
	TCGA-A6-2675-01A	COAD	Large Intestine	0.40328	0.406352	0.24168	0.350437	M
	TCGA-CM-4743-01A	COAD	Large Intestine	0.376176	0.420416	0.247841	0.348144	M
	TCGA-G4-6627-01A	COAD	Large Intestine	0.376053	0.434954	0.223696	0.344901	M
	TCGA-CA-6717-01A	COAD	Large Intestine	0.411543	0.376131	0.244386	0.34402	M
	TCGA-A6-6654-01A	COAD	Large Intestine	0.386636	0.410056	0.234303	0.343665	M
	TCGA-5M-AAT4-01A	COAD	Colon	0.458326	0.332123	0.238239	0.342896	M
	TCGA-A6-5664-01A	COAD	Large Intestine	0.43033	0.332536	0.262535	0.3418	M
	TCGA-D5-5538-01A	COAD	Large Intestine	0.258321	0.369276	0.397391	0.341663	M
	TCGA-DM-A1D4-01A	COAD	Large Intestine	0.394297	0.389629	0.216172	0.333366	M
	TCGA-D5-6929-01A	COAD	Large Intestine	0.387674	0.388889	0.219165	0.331909	M
	TCGA-AD-6964-01A	COAD	Large Intestine	0.395108	0.217008	0.382757	0.331624	M
	TCGA-G4-6295-01A	COAD	Large Intestine	0.133349	0.438868	0.417508	0.329908	M
	TCGA-A6-6781-01B	COAD	Large Intestine	0.444707	0.352151	0.177377	0.324745	U
	TCGA-CM-5344-01A	COAD	Large Intestine	0.345252	0.399825	0.228684	0.324587	U
	TCGA-CM-4746-01A	COAD	Large Intestine	0.446157	0.422866	0.096969	0.321997	U
	TCGA-CM-6161-01A	COAD	Large Intestine	0.40745	0.36244	0.186451	0.31878	U
	TCGA-AD-6965-01A	COAD	Large Intestine	0.298273	0.433572	0.213114	0.314986	U
	TCGA-CM-6676-01A	COAD	Large Intestine	0.379662	0.337143	0.228018	0.314941	U
	TCGA-WS-AB45-01A	COAD	Colon	0.371532	0.326411	0.242033	0.313325	U
	TCGA-D5-6927-01A	COAD	Large Intestine	0.345318	0.399201	0.190478	0.311666	U
	TCGA-AZ-4313-01A	COAD	Large Intestine	0.111899	0.380547	0.441167	0.311204	U
	TCGA-G4-6625-01A	COAD	Large Intestine	0.37591	0.355593	0.190041	0.307181	U
	TCGA-A6-2671-01A	COAD	Large Intestine	0.385339	0.314274	0.208085	0.302566	U
	TCGA-D5-6898-01A	COAD	Large Intestine	0.483694	0.346342	0.0682567	0.299431	U
	TCGA-CM-4752-01A	COAD	Large Intestine	0.33113	0.336293	0.222821	0.296748	U
	TCGA-A6-2682-01A	COAD	Large Intestine	0.381998	0.287486	0.220235	0.296573	U
	TCGA-D5-6533-01A	COAD	Large Intestine	0.408848	0.272425	0.204072	0.295115	U
	TCGA-AA-3712-01A	COAD	Large Intestine	0.339593	0.335298	0.204203	0.293031	U
	TCGA-D5-6529-01A	COAD	Large Intestine	0.345363	0.374547	0.143458	0.287789	U
	TCGA-A6-6781-01A	COAD	Large Intestine	0.317217	0.330004	0.215682	0.287634	U
	TCGA-A6-6142-01A	COAD	Large Intestine	0.331728	0.333703	0.192111	0.285847	U
	TCGA-DM-A0XF-01A	COAD	Large Intestine	0.270832	0.401415	0.178371	0.283539	U
	TCGA-CM-4747-01A	COAD	Large Intestine	0.225539	0.381246	0.239439	0.282075	U
	TCGA-AU-3779-01A	COAD	Large Intestine	0.314476	0.326256	0.179483	0.273405	U
	TCGA-F4-6855-01A	COAD	Large Intestine	0.304793	0.245557	0.196936	0.249095	U
	TCGA-G4-6302-01A	COAD	Large Intestine	0.299852	0.282294	0.143238	0.241795	U
	TCGA-AD-6899-01A	COAD	Large Intestine	0.387434	0.165357	0.158268	0.23702	U
	TCGA-CM-6167-01A	COAD	Large Intestine	0.309206	0.251371	0.137016	0.232531	U
	TCGA-G4-6297-01A	COAD	Large Intestine	0.0241684	0.438954	0.221007	0.228043	U
	TCGA-CM-6165-01A	COAD	Large Intestine	0.343752	0.241389	0.0814451	0.222195	U
	TCGA-CM-6674-01A	COAD	Large Intestine	0.398216	0.144714	0.105371	0.2161	U
	TCGA-D5-6536-01A	COAD	Large Intestine	0.0200674	0.292033	0.318748	0.210283	U
	TCGA-NH-A6GC-01A	COAD	Colon	0.456747	0.0972651	0.044737	0.199583	U
	TCGA-A6-A565-01A	COAD	Large Intestine	0.176237	0.280308	0.124725	0.193757	U
	TCGA-AZ-4308-01A	COAD	Large Intestine	0.162372	0.124424	0.292916	0.193237	U
	TCGA-A6-3810-01A	COAD	Large Intestine	0.197012	0.186827	0.112709	0.165516	U
	TCGA-D5-6928-01A	COAD	Large Intestine	0.0341419	0.288086	0.147329	0.156519	U
	TCGA-G4-6314-01A	COAD	Large Intestine	0.323899	0.118007	0.0230849	0.154997	U
	TCGA-D5-6539-01A	COAD	Large Intestine	0.211791	0.157391	0.0188136	0.129332	U
	TCGA-AY-A8YK-01A	COAD	Colon	0.03114	0.130635	0.212962	0.124912	U
	TCGA-AZ-4323-01A	COAD	Large Intestine	0.126945	0.149577	0.0957601	0.124094	U
	TCGA-CM-5868-01A	COAD	Large Intestine	0.0241727	0.109227	0.218282	0.117227	U
	TCGA-D5-7000-01A	COAD	Large Intestine	0.181574	0.112405	0.0288482	0.107609	U
	TCGA-AZ-4684-01A	COAD	Large Intestine	0.125446	0.168416	0.0241342	0.105999	U
	TCGA-A6-5660-01A	COAD	Large Intestine	0.102578	0.161627	0.0305785	0.0982612	U
	TCGA-A6-3810-01B	COAD	Large Intestine	0.0389408	0.113909	0.0800179	0.0776224	U
	TCGA-AA-3496-01A	COAD	Large Intestine	0.0602785	0.140424	0.0239817	0.0748948	U
	TCGA-AD-6963-01A	COAD	Large Intestine	0.0575987	0.127989	0.038409	0.0746656	U
	TCGA-A6-A567-01A	COAD	Large Intestine	0.055384	0.126295	0.0413158	0.0743317	U
	TCGA-CK-5912-01A	COAD	Large Intestine	0.0505547	0.135257	0.0343496	0.0733871	U
	TCGA-D5-5541-01A	COAD	Large Intestine	0.0281055	0.163783	0.0204483	0.0707789	U
	TCGA-A6-A56B-01A	COAD	Large Intestine	0.0920292	0.100192	0.0180919	0.0701045	U
	TCGA-F4-6856-01A	COAD	Large Intestine	0.0610809	0.112262	0.0262973	0.0665466	U
	TCGA-5M-AAT6-01A	COAD	Colon	0.0850216	0.0752738	0.0178373	0.0593776	U
	TCGA-AZ-4681-01A	COAD	Large Intestine	0.0567832	0.0938464	0.0217373	0.0574556	U
	TCGA-G4-6294-01A	COAD	Large Intestine	0.0359322	0.102241	0.0206305	0.0529344	U
	TCGA-CM-6170-01A	COAD	Large Intestine	0.021438	0.12154	0.0147235	0.0525672	U
	TCGA-A6-2685-01A	COAD	Large Intestine	0.0299568	0.106419	0.0193742	0.0519165	U
	TCGA-F4-6704-01A	COAD	Large Intestine	0.0219573	0.113054	0.0206563	0.0518891	U
	TCGA-F4-6703-01A	COAD	Large Intestine	0.0256594	0.0977511	0.0262962	0.0499022	U
	TCGA-D5-6924-01A	COAD	Large Intestine	0.0293273	0.0952492	0.0243097	0.0496287	U
	TCGA-AA-3697-01A	COAD	Large Intestine	0.0212764	0.10562	0.0215715	0.0494892	U
	TCGA-AA-3494-01A	COAD	Large Intestine	0.0281121	0.0946252	0.0247923	0.0491765	U
	TCGA-G4-6307-01A	COAD	Large Intestine	0.014911	0.113586	0.0175654	0.0486873	U
	TCGA-CA-6715-01A	COAD	Large Intestine	0.0189256	0.102998	0.0196872	0.0472036	U
	TCGA-D5-6534-01A	COAD	Large Intestine	0.021446	0.0958465	0.0241139	0.0471355	U
	TCGA-AY-5543-01A	COAD	Large Intestine	0.0251929	0.100524	0.0141716	0.0466294	U
	TCGA-CM-6164-01A	COAD	Large Intestine	0.026971	0.0928538	0.0158031	0.0452093	U
	TCGA-AZ-5403-01A	COAD	Large Intestine	0.0215034	0.0945685	0.0181339	0.0447353	U
	TCGA-DM-A28E-01A	COAD	Large Intestine	0.0205393	0.0976914	0.0154838	0.0445715	U
	TCGA-DM-A28A-01A	COAD	Large Intestine	0.0222795	0.0908885	0.0195688	0.0442456	U
	TCGA-A6-5667-01A	COAD	Large Intestine	0.0160546	0.0982802	0.016729	0.0436879	U
	TCGA-G4-6317-02A	COAD	Large Intestine	0.0272972	0.0844361	0.0182948	0.0433427	U
	TCGA-CM-6162-01A	COAD	Large Intestine	0.0212752	0.0920207	0.0146413	0.0426457	U
	TCGA-5M-AAT5-01A	COAD	Colon	0.0206653	0.0867888	0.0153125	0.0409222	U
	TCGA-AA-3509-01A	COAD	Large Intestine	0.0244328	0.0777086	0.0183783	0.0401733	U
[truncated: 5,486 more rows]

## Sheet: normal tissues
					target ID (HumanMethylation450 beadarray)
	TCGA sample ID	Project	Site Primary	Type	cg04502985	cg11847222	cg13031251	Mean b-value	methylation status
	TCGA-BT-A20U-11A	BLCA	Urinary Tract	Normal Tissue	0.390514	0.431591	0.262061	0.361389	M
	TCGA-BT-A20W-11A	BLCA	Urinary Tract	Normal Tissue	0.0783055	0.130377	0.0259234	0.0782019	U
	TCGA-BT-A20V-11A	BLCA	Urinary Tract	Normal Tissue	0.0402665	0.127946	0.0292337	0.0658153	U
	TCGA-BT-A20P-11A	BLCA	Urinary Tract	Normal Tissue	0.0240399	0.137587	0.0222832	0.0613032	U
	TCGA-BT-A20J-11A	BLCA	Urinary Tract	Normal Tissue	0.0251599	0.130735	0.0248292	0.0602415	U
	TCGA-K4-A3WV-11A	BLCA	Urinary Tract	Normal Tissue	0.0438416	0.106967	0.0215853	0.0574647	U
	TCGA-BT-A20N-11A	BLCA	Urinary Tract	Normal Tissue	0.0226649	0.123032	0.0261111	0.0572692	U
	TCGA-K4-A54R-11A	BLCA	Urinary Tract	Normal Tissue	0.0381763	0.100688	0.0224679	0.0537775	U
	TCGA-K4-A5RI-11A	BLCA	Urinary Tract	Normal Tissue	0.0443227	0.0889597	0.0242035	0.0524953	U
	TCGA-GC-A3BM-11A	BLCA	Urinary Tract	Normal Tissue	0.0413783	0.0958527	0.0188158	0.0520156	U
	TCGA-GC-A3WC-11A	BLCA	Urinary Tract	Normal Tissue	0.0253762	0.105067	0.0212708	0.0505715	U
	TCGA-GD-A2C5-11A	BLCA	Urinary Tract	Normal Tissue	0.024793	0.1059	0.0185851	0.0497595	U
	TCGA-CU-A0YR-11A	BLCA	Urinary Tract	Normal Tissue	0.0216765	0.102253	0.0246497	0.0495264	U
	TCGA-GD-A3OP-11A	BLCA	Urinary Tract	Normal Tissue	0.0292084	0.0932802	0.0191751	0.0472212	U
	TCGA-BT-A20X-11A	BLCA	Urinary Tract	Normal Tissue	0.0210633	0.0921438	0.0261716	0.0464596	U
	TCGA-CU-A0YN-11A	BLCA	Urinary Tract	Normal Tissue	0.0188054	0.0929057	0.0240369	0.0452493	U
	TCGA-BT-A20R-11A	BLCA	Urinary Tract	Normal Tissue	0.0191155	0.090893	0.0233082	0.0444389	U
	TCGA-BL-A13J-11A	BLCA	Urinary Tract	Normal Tissue	0.0203544	0.086411	0.0254501	0.0440718	U
	TCGA-GD-A3OQ-11A	BLCA	Urinary Tract	Normal Tissue	0.0172083	0.0894515	0.0214716	0.0427104	U
	TCGA-BT-A2LA-11A	BLCA	Urinary Tract	Normal Tissue	0.025189	0.0817236	0.0151362	0.0406829	U
	TCGA-GC-A6I3-11A	BLCA	Urinary Tract	Normal Tissue	0.0215501	0.0758204	0.0218262	0.0397322	U
	TCGA-BH-A0H7-11A	BRCA	Breast	Normal Tissue	0.498177	0.375511	0.18025	0.351313	M
	TCGA-BH-A0DI-11A	BRCA	Breast	Normal Tissue	0.538131	0.330162	0.164357	0.344217	M
	TCGA-BH-A0E1-11A	BRCA	Breast	Normal Tissue	0.502174	0.337725	0.120887	0.320262	U
	TCGA-BH-A0B2-11A	BRCA	Breast	Normal Tissue	0.352232	0.301206	0.115613	0.256351	U
	TCGA-A7-A0DC-11A	BRCA	Breast	Normal Tissue	0.236478	0.304969	0.172894	0.238114	U
	TCGA-BH-A1EW-11B	BRCA	Breast	Normal Tissue	0.358184	0.26614	0.082021	0.235448	U
	TCGA-AC-A2FG-11A	BRCA	Breast	Normal Tissue	0.367988	0.24858	0.0534778	0.223349	U
	TCGA-BH-A0C0-11A	BRCA	Breast	Normal Tissue	0.325228	0.238742	0.0534377	0.205803	U
	TCGA-E2-A1IF-11A	BRCA	Breast	Normal Tissue	0.296725	0.232083	0.057478	0.195429	U
	TCGA-BH-A1F5-11A	BRCA	Breast	Normal Tissue	0.21689	0.256905	0.088494	0.18743	U
	TCGA-BH-A208-11A	BRCA	Breast	Normal Tissue	0.279949	0.234183	0.0382792	0.184137	U
	TCGA-BH-A0DZ-11A	BRCA	Breast	Normal Tissue	0.229522	0.266487	0.0501445	0.182051	U
	TCGA-BH-A0AU-11A	BRCA	Breast	Normal Tissue	0.289383	0.216146	0.0333902	0.17964	U
	TCGA-E2-A1LB-11A	BRCA	Breast	Normal Tissue	0.295298	0.193249	0.029277	0.172608	U
	TCGA-E9-A1N4-11A	BRCA	Breast	Normal Tissue	0.289969	0.185676	0.0357284	0.170458	U
	TCGA-BH-A1ES-11A	BRCA	Breast	Normal Tissue	0.32924	0.145703	0.0303256	0.168423	U
	TCGA-E2-A1L7-11A	BRCA	Breast	Normal Tissue	0.171442	0.239289	0.0722215	0.160984	U
	TCGA-BH-A0C3-11A	BRCA	Breast	Normal Tissue	0.285524	0.171236	0.0260512	0.160937	U
	TCGA-BH-A0DK-11A	BRCA	Breast	Normal Tissue	0.201106	0.225436	0.0476923	0.158078	U
	TCGA-BH-A0DH-11A	BRCA	Breast	Normal Tissue	0.208925	0.204541	0.0459133	0.153127	U
	TCGA-A7-A0CE-11A	BRCA	Breast	Normal Tissue	0.239243	0.150815	0.02192	0.137326	U
	TCGA-BH-A0DP-11A	BRCA	Breast	Normal Tissue	0.133705	0.222323	0.0555867	0.137205	U
	TCGA-BH-A209-11A	BRCA	Breast	Normal Tissue	0.159477	0.218702	0.0268696	0.135016	U
	TCGA-E9-A1N5-11A	BRCA	Breast	Normal Tissue	0.236517	0.124381	0.0221971	0.127698	U
	TCGA-E9-A1RB-11A	BRCA	Breast	Normal Tissue	0.0919943	0.212138	0.0773977	0.127177	U
	TCGA-BH-A0BS-11A	BRCA	Breast	Normal Tissue	0.1776	0.174801	0.0264594	0.126287	U
	TCGA-E2-A15I-11A	BRCA	Breast	Normal Tissue	0.155269	0.200419	0.021052	0.12558	U
	TCGA-BH-A1F8-11B	BRCA	Breast	Normal Tissue	0.16481	0.186133	0.0238549	0.124933	U
	TCGA-BH-A0BT-11A	BRCA	Breast	Normal Tissue	0.141497	0.207983	0.0218729	0.123784	U
	TCGA-BH-A0BJ-11A	BRCA	Breast	Normal Tissue	0.204939	0.13077	0.0234671	0.119726	U
	TCGA-BH-A0BC-11A	BRCA	Breast	Normal Tissue	0.172544	0.157077	0.0232414	0.117621	U
	TCGA-E9-A1ND-11A	BRCA	Breast	Normal Tissue	0.195902	0.133907	0.0224042	0.117404	U
	TCGA-BH-A1FE-11B	BRCA	Breast	Normal Tissue	0.177657	0.15091	0.0178004	0.115456	U
	TCGA-E2-A1IO-11A	BRCA	Breast	Normal Tissue	0.173014	0.149247	0.0234352	0.115232	U
	TCGA-BH-A0DG-11A	BRCA	Breast	Normal Tissue	0.182372	0.126758	0.0228364	0.110655	U
	TCGA-E9-A1N6-11A	BRCA	Breast	Normal Tissue	0.153784	0.14673	0.0179009	0.106138	U
	TCGA-BH-A1FB-11A	BRCA	Breast	Normal Tissue	0.140243	0.150056	0.0212477	0.103849	U
	TCGA-BH-A0BA-11A	BRCA	Breast	Normal Tissue	0.15329	0.119926	0.0345026	0.102573	U
	TCGA-BH-A1FC-11A	BRCA	Breast	Normal Tissue	0.120175	0.161026	0.0231208	0.101441	U
	TCGA-E2-A1II-11A	BRCA	Breast	Normal Tissue	0.161457	0.118548	0.0224438	0.100816	U
	TCGA-BH-A1ET-11B	BRCA	Breast	Normal Tissue	0.111824	0.164332	0.0260227	0.100726	U
	TCGA-AC-A2FF-11A	BRCA	Breast	Normal Tissue	0.15543	0.115612	0.0294159	0.100153	U
	TCGA-BH-A0BF-11A	BRCA	Breast	Normal Tissue	0.146846	0.126899	0.0258674	0.0998709	U
	TCGA-BH-A203-11A	BRCA	Breast	Normal Tissue	0.134173	0.139807	0.0254287	0.0998027	U
	TCGA-BH-A0HA-11A	BRCA	Breast	Normal Tissue	0.1615	0.11604	0.0167995	0.0981132	U
	TCGA-BH-A0AY-11A	BRCA	Breast	Normal Tissue	0.149823	0.120667	0.022877	0.0977891	U
	TCGA-E2-A1LI-11A	BRCA	Breast	Normal Tissue	0.127451	0.136537	0.0251847	0.0963911	U
	TCGA-BH-A1EV-11A	BRCA	Breast	Normal Tissue	0.0743761	0.179911	0.0253222	0.0932031	U
	TCGA-E2-A1B5-11A	BRCA	Breast	Normal Tissue	0.112808	0.140734	0.0243541	0.0926318	U
	TCGA-BH-A1FD-11B	BRCA	Breast	Normal Tissue	0.0934078	0.123128	0.0576581	0.0913978	U
	TCGA-AC-A23H-11A	BRCA	Breast	Normal Tissue	0.0665967	0.181704	0.0249749	0.0910917	U
	TCGA-BH-A0BV-11A	BRCA	Breast	Normal Tissue	0.118857	0.130256	0.0223699	0.0904942	U
	TCGA-BH-A1EN-11A	BRCA	Breast	Normal Tissue	0.113002	0.13185	0.0258505	0.0902343	U
	TCGA-A7-A13F-11A	BRCA	Breast	Normal Tissue	0.139172	0.110075	0.0164674	0.0885714	U
	TCGA-E9-A1RH-11A	BRCA	Breast	Normal Tissue	0.0877012	0.133821	0.0290103	0.0835108	U
	TCGA-BH-A0DV-11A	BRCA	Breast	Normal Tissue	0.100013	0.120618	0.0252869	0.0819724	U
	TCGA-BH-A1FJ-11B	BRCA	Breast	Normal Tissue	0.079586	0.142754	0.0229677	0.0817692	U
	TCGA-A7-A13E-11A	BRCA	Breast	Normal Tissue	0.105029	0.107908	0.0219574	0.078298	U
	TCGA-BH-A0BZ-11A	BRCA	Breast	Normal Tissue	0.0621173	0.147602	0.0232607	0.0776599	U
	TCGA-BH-A0E0-11A	BRCA	Breast	Normal Tissue	0.0767358	0.125375	0.024074	0.0753949	U
	TCGA-E9-A1NE-11A	BRCA	Breast	Normal Tissue	0.0872587	0.115867	0.0214947	0.0748733	U
	TCGA-BH-A1FM-11B	BRCA	Breast	Normal Tissue	0.0872645	0.114587	0.022072	0.0746413	U
	TCGA-BH-A0B3-11B	BRCA	Breast	Normal Tissue	0.0741105	0.125247	0.0211288	0.0734953	U
	TCGA-BH-A1EY-11B	BRCA	Breast	Normal Tissue	0.0532806	0.147948	0.0181069	0.0731119	U
	TCGA-BH-A1EU-11A	BRCA	Breast	Normal Tissue	0.0461639	0.146563	0.0260412	0.0729229	U
	TCGA-E9-A1RC-11A	BRCA	Breast	Normal Tissue	0.029523	0.155267	0.0249934	0.0699277	U
	TCGA-BH-A204-11A	BRCA	Breast	Normal Tissue	0.0268061	0.155449	0.0259021	0.0693858	U
	TCGA-A7-A0CH-11A	BRCA	Breast	Normal Tissue	0.0346894	0.142211	0.0244433	0.0671145	U
	TCGA-E9-A1RF-11A	BRCA	Breast	Normal Tissue	0.0243845	0.149466	0.0247346	0.0661949	U
	TCGA-AC-A2FM-11B	BRCA	Breast	Normal Tissue	0.0616401	0.115697	0.0209	0.0660792	U
	TCGA-E9-A1R7-11A	BRCA	Breast	Normal Tissue	0.0632184	0.112867	0.0201632	0.0654161	U
	TCGA-E2-A1LS-11A	BRCA	Breast	Normal Tissue	0.0278118	0.143893	0.0240925	0.0652656	U
	TCGA-E9-A1NA-11A	BRCA	Breast	Normal Tissue	0.0432112	0.122084	0.0237955	0.0630303	U
	TCGA-AC-A2FB-11A	BRCA	Breast	Normal Tissue	0.040762	0.120762	0.0235787	0.0617007	U
	TCGA-BH-A1F0-11B	BRCA	Breast	Normal Tissue	0.0473897	0.106098	0.0208147	0.0581008	U
	TCGA-E9-A1RI-11A	BRCA	Breast	Normal Tissue	0.024367	0.126231	0.0207207	0.0571063	U
	TCGA-E9-A1RD-11A	BRCA	Breast	Normal Tissue	0.0400289	0.100984	0.0259246	0.0556457	U
	TCGA-BH-A0DQ-11A	BRCA	Breast	Normal Tissue	0.0506921	0.0967352	0.0194305	0.0556193	U
	TCGA-BH-A1FR-11B	BRCA	Breast	Normal Tissue	0.0304077	0.11596	0.0191809	0.055183	U
	TCGA-BH-A0HK-11A	BRCA	Breast	Normal Tissue	0.045424	0.0956535	0.019487	0.0535215	U
	TCGA-BH-A1F2-11A	BRCA	Breast	Normal Tissue	0.0417781	0.0988893	0.0175673	0.0527449	U
	TCGA-BH-A0AZ-11A	BRCA	Breast	Normal Tissue	0.0405803	0.0938765	0.0224427	0.0522998	U
	TCGA-BH-A1F6-11B	BRCA	Breast	Normal Tissue	0.0307567	0.101124	0.0219189	0.0512664	U
	TCGA-E9-A1N8-11A	BRCA	Breast	Normal Tissue	0.0300399	0.104632	0.018501	0.0510577	U
	TCGA-BH-A0BM-11A	BRCA	Breast	Normal Tissue	0.0336403	0.0946148	0.0195268	0.0492606	U
	TCGA-E2-A15K-11A	BRCA	Breast	Normal Tissue	0.0289865	0.099254	0.019222	0.0491542	U
	TCGA-BH-A1FG-11B	BRCA	Breast	Normal Tissue	0.028447	0.101618	0.0168501	0.0489716	U
	TCGA-E9-A1NG-11A	BRCA	Breast	Normal Tissue	0.0348532	0.0924438	0.0170166	0.0481045	U
	TCGA-E9-A1NF-11A	BRCA	Breast	Normal Tissue	0.0194232	0.0973157	0.0227322	0.0464904	U
	TCGA-BH-A0B8-11A	BRCA	Breast	Normal Tissue	0.0242409	0.0947373	0.0178358	0.0456047	U
	TCGA-BH-A1FN-11A	BRCA	Breast	Normal Tissue	0.0255536	0.0933672	0.0172207	0.0453805	U
	TCGA-A7-A0DB-11A	BRCA	Breast	Normal Tissue	0.0205841	0.0921117	0.0179976	0.0435645	U
	TCGA-BH-A0H9-11A	BRCA	Breast	Normal Tissue	0.0239489	0.0852072	0.0214574	0.0435379	U
	TCGA-E2-A1BC-11A	BRCA	Breast	Normal Tissue	0.014224	0.0969806	0.015461	0.0422219	U
	TCGA-BH-A1EO-11A	BRCA	Breast	Normal Tissue	0.0196857	0.0878752	0.0173008	0.0416206	U
	TCGA-BH-A1FH-11B	BRCA	Breast	Normal Tissue	0.0235285	0.0862446	0.0134751	0.0410827	U
	TCGA-A7-A13G-11A	BRCA	Breast	Normal Tissue	0.0189618	0.0779623	0.0165197	0.0378146	U
	TCGA-A7-A0D9-11A	BRCA	Breast	Normal Tissue	0.0158822	0.0742645	0.0186287	0.0362585	U
	TCGA-HM-A3JJ-11A	CESC	Cervix	Normal Tissue	0.0310609	0.111328	0.0243714	0.0555866	U
	TCGA-MY-A5BF-11A	CESC	Cervix	Normal Tissue	0.033833	0.103972	0.0192344	0.0523466	U
	TCGA-FU-A3EO-11A	CESC	Cervix	Normal Tissue	0.0333796	0.101197	0.0201716	0.0515828	U
	TCGA-A6-2686-11A	COAD	Large Intestine	Normal Tissue	0.212079	0.20477	0.16038	0.19241	U
	TCGA-G4-6311-11A	COAD	Large Intestine	Normal Tissue	0.153462	0.263922	0.109884	0.175756	U
	TCGA-A6-2671-11A	COAD	Large Intestine	Normal Tissue	0.159418	0.221312	0.145903	0.175544	U
	TCGA-G4-6314-11A	COAD	Large Intestine	Normal Tissue	0.155791	0.210403	0.0976887	0.154628	U
	TCGA-AZ-6601-11A	COAD	Large Intestine	Normal Tissue	0.137004	0.217503	0.0639382	0.139482	U
	TCGA-G4-6322-11A	COAD	Large Intestine	Normal Tissue	0.115915	0.205873	0.0797566	0.133848	U
	TCGA-G4-6320-11A	COAD	Large Intestine	Normal Tissue	0.0772645	0.214914	0.0847124	0.12563	U
	TCGA-AA-3712-11A	COAD	Large Intestine	Normal Tissue	0.115987	0.184123	0.0736037	0.124571	U
	TCGA-AA-3495-11A	COAD	Large Intestine	Normal Tissue	0.112868	0.167682	0.0830097	0.121186	U
	TCGA-G4-6295-11A	COAD	Large Intestine	Normal Tissue	0.0661429	0.209898	0.0763458	0.117462	U
	TCGA-G4-6298-11A	COAD	Large Intestine	Normal Tissue	0.0933107	0.166606	0.0605557	0.106824	U
	TCGA-AA-3502-11A	COAD	Large Intestine	Normal Tissue	0.12236	0.14702	0.049187	0.106189	U
	TCGA-AZ-6598-11A	COAD	Large Intestine	Normal Tissue	0.0773349	0.190277	0.0369984	0.101537	U
	TCGA-AA-3660-11A	COAD	Large Intestine	Normal Tissue	0.0612305	0.17481	0.0659276	0.100656	U
	TCGA-A6-4107-11A	COAD	Large Intestine	Normal Tissue	0.0951115	0.166477	0.035351	0.0989798	U
	TCGA-A6-2684-11A	COAD	Large Intestine	Normal Tissue	0.0927992	0.142595	0.0498991	0.0950977	U
	TCGA-A6-2682-11A	COAD	Large Intestine	Normal Tissue	0.121541	0.130441	0.0292964	0.0937595	U
	TCGA-A6-2675-11A	COAD	Large Intestine	Normal Tissue	0.0574777	0.158435	0.0601923	0.0920351	U
	TCGA-AA-3655-11A	COAD	Large Intestine	Normal Tissue	0.0582468	0.176077	0.0374964	0.0906066	U
	TCGA-AA-3492-11A	COAD	Large Intestine	Normal Tissue	0.0715631	0.154908	0.0441185	0.0901966	U
	TCGA-G4-6302-11A	COAD	Large Intestine	Normal Tissue	0.0528799	0.165603	0.029415	0.0826327	U
	TCGA-G4-6625-11A	COAD	Large Intestine	Normal Tissue	0.0530307	0.148768	0.0449992	0.082266	U
	TCGA-AA-3697-11A	COAD	Large Intestine	Normal Tissue	0.0505059	0.159511	0.0353694	0.0817953	U
	TCGA-AA-3494-11A	COAD	Large Intestine	Normal Tissue	0.0681868	0.140351	0.0333602	0.0806327	U
	TCGA-A6-2679-11A	COAD	Large Intestine	Normal Tissue	0.069486	0.132121	0.0364697	0.0793588	U
	TCGA-AA-3488-11A	COAD	Large Intestine	Normal Tissue	0.0644593	0.130925	0.0368449	0.0774098	U
	TCGA-AZ-6599-11A	COAD	Large Intestine	Normal Tissue	0.0342223	0.146249	0.0440075	0.0748264	U
	TCGA-AA-3506-11A	COAD	Large Intestine	Normal Tissue	0.068042	0.118628	0.0324597	0.0730433	U
	TCGA-AA-3510-11A	COAD	Large Intestine	Normal Tissue	0.0559193	0.116726	0.0313755	0.0680068	U
	TCGA-A6-2681-11A	COAD	Large Intestine	Normal Tissue	0.0475459	0.128201	0.0272398	0.0676621	U
	TCGA-AA-3713-11A	COAD	Large Intestine	Normal Tissue	0.0291117	0.135986	0.0330662	0.0660547	U
	TCGA-A6-2685-11A	COAD	Large Intestine	Normal Tissue	0.035902	0.118531	0.0379939	0.0641421	U
	TCGA-G4-6297-11A	COAD	Large Intestine	Normal Tissue	0.0275492	0.128094	0.0254865	0.0603765	U
	TCGA-A6-5667-11A	COAD	Large Intestine	Normal Tissue	0.035449	0.123914	0.0162959	0.058553	U
	TCGA-AA-3663-11A	COAD	Large Intestine	Normal Tissue	0.0258892	0.124786	0.0172686	0.0559812	U
	TCGA-AZ-6600-11A	COAD	Large Intestine	Normal Tissue	0.0261223	0.120102	0.020521	0.0555817	U
	TCGA-A6-2680-11A	COAD	Large Intestine	Normal Tissue	0.0314877	0.0978544	0.0177682	0.0490367	U
	TCGA-AA-3509-11A	COAD	Large Intestine	Normal Tissue	0.0272513	0.097989	0.0218257	0.049022	U
	TCGA-V5-A7RE-11A	ESCA	Oesophagus	Normal Tissue	0.587759	0.603085	0.490171	0.560338	M
	TCGA-IC-A6RF-11A	ESCA	Oesophagus	Normal Tissue	0.142823	0.404355	0.168981	0.238719	U
	TCGA-L5-A43C-11A	ESCA	Oesophagus	Normal Tissue	0.0902453	0.163882	0.0467894	0.100306	U
	TCGA-L5-A4OE-11A	ESCA	Oesophagus	Normal Tissue	0.0615442	0.154252	0.0545514	0.0901159	U
	TCGA-L5-A4OI-11A	ESCA	Oesophagus	Normal Tissue	0.0748013	0.143043	0.019541	0.0791283	U
	TCGA-L5-A4OJ-11A	ESCA	Oesophagus	Normal Tissue	0.0622523	0.13571	0.0231755	0.0737125	U
	TCGA-L5-A4OF-11A	ESCA	Oesophagus	Normal Tissue	0.0318615	0.158065	0.026119	0.0720151	U
	TCGA-L5-A4OP-11A	ESCA	Oesophagus	Normal Tissue	0.0615847	0.128354	0.0222369	0.070725	U
	TCGA-L5-A4OH-11A	ESCA	Oesophagus	Normal Tissue	0.0294021	0.151263	0.021512	0.0673925	U
	TCGA-L5-A4OG-11A	ESCA	Oesophagus	Normal Tissue	0.0536322	0.126616	0.0202883	0.0668457	U
	TCGA-L5-A4OM-11A	ESCA	Oesophagus	Normal Tissue	0.0341198	0.116582	0.0264022	0.0590348	U
	TCGA-IG-A3I8-11A	ESCA	Oesophagus	Normal Tissue	0.0307492	0.0845998	0.021052	0.045467	U
	TCGA-L5-A4OQ-11A	ESCA	Oesophagus	Normal Tissue	0.0252179	0.0795858	0.0183362	0.0410466	U
	TCGA-IC-A6RE-11A	ESCA	Oesophagus	Normal Tissue	0.0287322	0.0752069	0.0189425	0.0409605	U
	TCGA-L5-A4ON-11A	ESCA	Oesophagus	Normal Tissue	0.0161886	0.0721755	0.0168317	0.0350653	U
	TCGA-06-AABW-11A	GBM	Central Nervous System	Normal Tissue	0.145777	0.182225	0.0513017	0.126435	U
	TCGA-74-6573-11A	GBM	Central Nervous System	Normal Tissue	0.100088	0.191032	0.050389	0.113836	U
	TCGA-CV-6955-11A	HNSC	Upper Aerodigestive Tract	Normal Tissue	0.190363	0.306712	0.0686925	0.188589	U
	TCGA-CV-6935-11A	HNSC	Upper Aerodigestive Tract	Normal Tissue	0.120822	0.230444	0.0205886	0.123952	U
	TCGA-CV-6953-11A	HNSC	Upper Aerodigestive Tract	Normal Tissue	0.109044	0.177914	0.0572626	0.11474	U
	TCGA-CV-7250-11A	HNSC	Upper Aerodigestive Tract	Normal Tissue	0.108004	0.1676	0.0358095	0.103805	U
	TCGA-CV-7238-11A	HNSC	Upper Aerodigestive Tract	Normal Tissue	0.0897638	0.166261	0.027123	0.0943825	U
	TCGA-CV-5442-11A	HNSC	Upper Aerodigestive Tract	Normal Tissue	0.0958009	0.123625	0.0373578	0.0855947	U
	TCGA-CV-6959-11A	HNSC	Upper Aerodigestive Tract	Normal Tissue	0.0850916	0.141076	0.0246009	0.0835895	U
	TCGA-CV-5970-11A	HNSC	Upper Aerodigestive Tract	Normal Tissue	0.0712239	0.15843	0.0180388	0.0825642	U
	TCGA-CV-6933-11A	HNSC	Upper Aerodigestive Tract	Normal Tissue	0.110162	0.120505	0.0160763	0.0822479	U
	TCGA-CV-5430-11B	HNSC	Upper Aerodigestive Tract	Normal Tissue	0.0207448	0.178515	0.0406014	0.0799536	U
	TCGA-CV-5978-11A	HNSC	Upper Aerodigestive Tract	Normal Tissue	0.0895974	0.128669	0.0183566	0.0788743	U
	TCGA-CV-6952-11A	HNSC	Upper Aerodigestive Tract	Normal Tissue	0.0619024	0.148485	0.0252561	0.0785478	U
	TCGA-CV-5436-11A	HNSC	Upper Aerodigestive Tract	Normal Tissue	0.0676572	0.141414	0.0188726	0.0759813	U
	TCGA-CV-6939-11A	HNSC	Upper Aerodigestive Tract	Normal Tissue	0.0664723	0.139287	0.0179304	0.0745633	U
	TCGA-CV-6936-11A	HNSC	Upper Aerodigestive Tract	Normal Tissue	0.0436397	0.155037	0.0249478	0.0745416	U
	TCGA-CV-6003-11A	HNSC	Upper Aerodigestive Tract	Normal Tissue	0.0383626	0.157497	0.0198959	0.0719184	U
	TCGA-CV-7101-11A	HNSC	Upper Aerodigestive Tract	Normal Tissue	0.0722973	0.120087	0.0230903	0.071825	U
	TCGA-CV-5973-11A	HNSC	Upper Aerodigestive Tract	Normal Tissue	0.0351106	0.154006	0.0202659	0.069794	U
	TCGA-CV-5977-11A	HNSC	Upper Aerodigestive Tract	Normal Tissue	0.059176	0.123445	0.0250038	0.0692084	U
	TCGA-CV-6951-11A	HNSC	Upper Aerodigestive Tract	Normal Tissue	0.0562275	0.130688	0.0204137	0.0691097	U
	TCGA-CV-7235-11A	HNSC	Upper Aerodigestive Tract	Normal Tissue	0.0863959	0.102983	0.017085	0.0688212	U
	TCGA-CV-6943-11A	HNSC	Upper Aerodigestive Tract	Normal Tissue	0.0471643	0.138681	0.0200225	0.0686227	U
	TCGA-CV-5440-11A	HNSC	Upper Aerodigestive Tract	Normal Tissue	0.0346865	0.144595	0.0221014	0.0671277	U
	TCGA-CV-7263-11A	HNSC	Upper Aerodigestive Tract	Normal Tissue	0.0548821	0.110948	0.035528	0.0671195	U
	TCGA-CV-5976-11A	HNSC	Upper Aerodigestive Tract	Normal Tissue	0.0316668	0.149417	0.0187063	0.0665967	U
	TCGA-CV-5979-11A	HNSC	Upper Aerodigestive Tract	Normal Tissue	0.0440639	0.131592	0.0233402	0.0663321	U
	TCGA-CV-6436-11A	HNSC	Upper Aerodigestive Tract	Normal Tissue	0.0592317	0.114738	0.024951	0.0663068	U
	TCGA-CV-5966-11A	HNSC	Upper Aerodigestive Tract	Normal Tissue	0.0476441	0.127672	0.0227707	0.066029	U
	TCGA-CV-5431-11A	HNSC	Upper Aerodigestive Tract	Normal Tissue	0.029831	0.144697	0.0196009	0.0647097	U
	TCGA-CV-6956-11A	HNSC	Upper Aerodigestive Tract	Normal Tissue	0.0429158	0.120853	0.0235929	0.0624539	U
	TCGA-CV-5435-11B	HNSC	Upper Aerodigestive Tract	Normal Tissue	0.0344077	0.132977	0.0198929	0.0624257	U
	TCGA-CV-5439-11B	HNSC	Upper Aerodigestive Tract	Normal Tissue	0.0397242	0.125513	0.0212484	0.0621619	U
	TCGA-CV-6954-11A	HNSC	Upper Aerodigestive Tract	Normal Tissue	0.0276647	0.13308	0.0255295	0.0620913	U
	TCGA-CV-6441-11A	HNSC	Upper Aerodigestive Tract	Normal Tissue	0.0470598	0.118519	0.020449	0.0620092	U
	TCGA-CV-7089-11A	HNSC	Upper Aerodigestive Tract	Normal Tissue	0.0535461	0.117208	0.0139733	0.0615757	U
	TCGA-CV-5444-11A	HNSC	Upper Aerodigestive Tract	Normal Tissue	0.0269371	0.134989	0.02059	0.0608389	U
	TCGA-CV-5443-11A	HNSC	Upper Aerodigestive Tract	Normal Tissue	0.0248946	0.142582	0.0141179	0.0605314	U
	TCGA-CV-5434-11B	HNSC	Upper Aerodigestive Tract	Normal Tissue	0.0376585	0.122694	0.0194174	0.0599234	U
	TCGA-CV-5971-11A	HNSC	Upper Aerodigestive Tract	Normal Tissue	0.032432	0.128695	0.0172106	0.0594459	U
	TCGA-CV-6961-11A	HNSC	Upper Aerodigestive Tract	Normal Tissue	0.0281523	0.123871	0.0214772	0.0578334	U
	TCGA-CV-5441-11A	HNSC	Upper Aerodigestive Tract	Normal Tissue	0.0256527	0.124386	0.0205869	0.0568751	U
	TCGA-CV-6433-11A	HNSC	Upper Aerodigestive Tract	Normal Tissue	0.0273319	0.123169	0.0191257	0.0565422	U
	TCGA-CV-7245-11A	HNSC	Upper Aerodigestive Tract	Normal Tissue	0.052271	0.0959698	0.0197469	0.0559959	U
	TCGA-CV-7103-11A	HNSC	Upper Aerodigestive Tract	Normal Tissue	0.043601	0.100082	0.0167496	0.0534774	U
	TCGA-CV-6934-11A	HNSC	Upper Aerodigestive Tract	Normal Tissue	0.0243915	0.11582	0.0198134	0.0533417	U
	TCGA-CV-5432-11B	HNSC	Upper Aerodigestive Tract	Normal Tissue	0.0244946	0.111163	0.0195229	0.0517269	U
	TCGA-CV-7178-11A	HNSC	Upper Aerodigestive Tract	Normal Tissue	0.0324386	0.098458	0.014742	0.0485462	U
	TCGA-CV-6938-11A	HNSC	Upper Aerodigestive Tract	Normal Tissue	0.0235127	0.0909316	0.0172537	0.0438993	U
	TCGA-CV-6962-11A	HNSC	Upper Aerodigestive Tract	Normal Tissue	0.0181445	0.0981129	0.0138818	0.0433797	U
	TCGA-CV-7255-11A	HNSC	Upper Aerodigestive Tract	Normal Tissue	0.0205745	0.0827709	0.0156555	0.039667	U
	TCGA-BQ-7061-11A	KIRP	Kidney	Normal Tissue	0.0824949	0.162854	0.0275183	0.0909556	U
	TCGA-BQ-7044-11A	KIRP	Kidney	Normal Tissue	0.074096	0.156667	0.0188945	0.0832192	U
	TCGA-CZ-5462-11A	KIRC	Kidney	Normal Tissue	0.072262	0.147958	0.0249296	0.0817167	U
	TCGA-B0-4712-11A	KIRC	Kidney	Normal Tissue	0.0808602	0.141777	0.0213884	0.081342	U
	TCGA-CZ-5468-11A	KIRC	Kidney	Normal Tissue	0.0769943	0.137943	0.0253013	0.0800796	U
	TCGA-BP-5198-11A	KIRC	Kidney	Normal Tissue	0.078312	0.135137	0.0258456	0.079765	U
	TCGA-CZ-5465-11A	KIRC	Kidney	Normal Tissue	0.0808666	0.135508	0.0215522	0.0793088	U
	TCGA-DZ-6132-11A	KIRP	Kidney	Normal Tissue	0.0701299	0.137108	0.0256734	0.0776371	U
	TCGA-CZ-5457-11A	KIRC	Kidney	Normal Tissue	0.0428547	0.172123	0.016103	0.0770268	U
	TCGA-BQ-5889-11A	KIRP	Kidney	Normal Tissue	0.0276701	0.185225	0.0149514	0.0759489	U
	TCGA-B0-4828-11A	KIRC	Kidney	Normal Tissue	0.0566568	0.143647	0.0250942	0.0751325	U
	TCGA-BQ-5885-11A	KIRP	Kidney	Normal Tissue	0.0570797	0.145538	0.0198403	0.0741526	U
	TCGA-CZ-5455-11A	KIRC	Kidney	Normal Tissue	0.0545932	0.140933	0.025451	0.0736591	U
	TCGA-B0-4710-11A	KIRC	Kidney	Normal Tissue	0.0595081	0.139056	0.0219054	0.0734899	U
	TCGA-CZ-5463-11A	KIRC	Kidney	Normal Tissue	0.062872	0.134877	0.0224119	0.073387	U
	TCGA-CZ-4864-11A	KIRC	Kidney	Normal Tissue	0.054885	0.14544	0.0185661	0.0729637	U
	TCGA-GL-6846-11A	KIRP	Kidney	Normal Tissue	0.0542532	0.13188	0.0319743	0.0727024	U
	TCGA-CZ-5470-11A	KIRC	Kidney	Normal Tissue	0.0411134	0.158999	0.0179907	0.072701	U
	TCGA-CZ-4866-11A	KIRC	Kidney	Normal Tissue	0.0607368	0.136928	0.0192975	0.0723209	U
	TCGA-CZ-5452-11A	KIRC	Kidney	Normal Tissue	0.0686135	0.127904	0.0193709	0.0719628	U
	TCGA-BP-5010-11A	KIRC	Kidney	Normal Tissue	0.0456846	0.143517	0.026081	0.0717608	U
	TCGA-CZ-5461-11A	KIRC	Kidney	Normal Tissue	0.0641457	0.132802	0.0179397	0.0716292	U
	TCGA-BP-5195-11A	KIRC	Kidney	Normal Tissue	0.055066	0.138636	0.0211188	0.071607	U
	TCGA-B0-4847-11A	KIRC	Kidney	Normal Tissue	0.0411153	0.152303	0.0210892	0.0715024	U
	TCGA-B0-5711-11A	KIRC	Kidney	Normal Tissue	0.0475108	0.143744	0.0219581	0.0710709	U
	TCGA-BP-5168-11A	KIRC	Kidney	Normal Tissue	0.0437329	0.147596	0.0217899	0.0710398	U
	TCGA-BQ-7060-11A	KIRP	Kidney	Normal Tissue	0.0418215	0.150267	0.0173387	0.069809	U
	TCGA-A3-3373-11A	KIRC	Kidney	Normal Tissue	0.0437807	0.136448	0.0262336	0.0688208	U
	TCGA-CZ-5467-11A	KIRC	Kidney	Normal Tissue	0.0608877	0.117816	0.0248628	0.0678554	U
	TCGA-BQ-5875-11A	KIRP	Kidney	Normal Tissue	0.0638915	0.124442	0.0149603	0.0677647	U
	TCGA-A3-3367-11A	KIRC	Kidney	Normal Tissue	0.0452001	0.126093	0.0319653	0.0677528	U
	TCGA-B0-5095-11A	KIRC	Kidney	Normal Tissue	0.0540923	0.12381	0.0245647	0.0674888	U
	TCGA-CZ-4853-11A	KIRC	Kidney	Normal Tissue	0.0429663	0.144494	0.0142717	0.0672439	U
	TCGA-B0-5713-11A	KIRC	Kidney	Normal Tissue	0.0588935	0.120828	0.0198626	0.0665282	U
	TCGA-CZ-5453-11A	KIRC	Kidney	Normal Tissue	0.0442968	0.13527	0.01914	0.0662354	U
	TCGA-DZ-6134-11A	KIRP	Kidney	Normal Tissue	0.0550346	0.123311	0.0203461	0.0662305	U
	TCGA-CZ-4859-11A	KIRC	Kidney	Normal Tissue	0.0528077	0.123558	0.0210634	0.0658097	U
	TCGA-CJ-4902-11A	KIRC	Kidney	Normal Tissue	0.0432085	0.137774	0.0161369	0.0657064	U
	TCGA-BQ-5876-11A	KIRP	Kidney	Normal Tissue	0.0508636	0.127015	0.0186649	0.0655144	U
	TCGA-B0-4823-11A	KIRC	Kidney	Normal Tissue	0.0500738	0.123887	0.0225724	0.065511	U
	TCGA-BQ-5880-11A	KIRP	Kidney	Normal Tissue	0.041192	0.135018	0.0194631	0.0652244	U
	TCGA-BQ-7058-11A	KIRP	Kidney	Normal Tissue	0.0478335	0.125429	0.0219977	0.0650866	U
	TCGA-BP-5189-11A	KIRC	Kidney	Normal Tissue	0.0315282	0.142442	0.021112	0.0650276	U
	TCGA-B0-5100-11A	KIRC	Kidney	Normal Tissue	0.0367055	0.131015	0.0261299	0.0646167	U
	TCGA-B0-4827-11A	KIRC	Kidney	Normal Tissue	0.0395954	0.132418	0.0213615	0.0644584	U
	TCGA-BQ-5887-11A	KIRP	Kidney	Normal Tissue	0.0317428	0.141712	0.0195149	0.0643231	U
	TCGA-BQ-7062-11A	KIRP	Kidney	Normal Tissue	0.0437419	0.122942	0.0260934	0.064259	U
	TCGA-CZ-5454-11A	KIRC	Kidney	Normal Tissue	0.0520457	0.121674	0.0189316	0.064217	U
	TCGA-CJ-4912-11A	KIRC	Kidney	Normal Tissue	0.0321172	0.145862	0.0139141	0.0639644	U
	TCGA-B0-5099-11A	KIRC	Kidney	Normal Tissue	0.0438885	0.128903	0.0183419	0.0637111	U
	TCGA-B0-5119-11A	KIRC	Kidney	Normal Tissue	0.0500533	0.11953	0.0208918	0.0634917	U
	TCGA-B0-4845-11A	KIRC	Kidney	Normal Tissue	0.0476561	0.122179	0.0200143	0.0632833	U
	TCGA-BQ-5884-11A	KIRP	Kidney	Normal Tissue	0.0447823	0.128342	0.0148012	0.0626418	U
	TCGA-BP-5170-11A	KIRC	Kidney	Normal Tissue	0.034335	0.134565	0.0185149	0.0624717	U
	TCGA-BQ-5886-11A	KIRP	Kidney	Normal Tissue	0.0252191	0.140923	0.0200913	0.0620778	U
	TCGA-BQ-5891-11A	KIRP	Kidney	Normal Tissue	0.0299346	0.139723	0.0161079	0.061922	U
	TCGA-BP-4782-11A	KIRC	Kidney	Normal Tissue	0.0317034	0.1341	0.0199336	0.0619122	U
	TCGA-BQ-7055-11A	KIRP	Kidney	Normal Tissue	0.0435221	0.114191	0.0277181	0.0618104	U
	TCGA-CZ-5466-11A	KIRC	Kidney	Normal Tissue	0.0514085	0.114207	0.0195275	0.0617143	U
	TCGA-CZ-4863-11A	KIRC	Kidney	Normal Tissue	0.0433592	0.12047	0.0208015	0.0615435	U
	TCGA-BQ-5882-11A	KIRP	Kidney	Normal Tissue	0.0309316	0.139981	0.0137028	0.0615386	U
	TCGA-B0-4688-11A	KIRC	Kidney	Normal Tissue	0.054542	0.11065	0.0185301	0.0612406	U
	TCGA-B0-4818-11A	KIRC	Kidney	Normal Tissue	0.0399859	0.121133	0.0220362	0.0610518	U
	TCGA-B0-5113-11A	KIRC	Kidney	Normal Tissue	0.0406079	0.123732	0.0185888	0.0609764	U
	TCGA-BP-4177-11A	KIRC	Kidney	Normal Tissue	0.0356465	0.125981	0.020699	0.0607756	U
	TCGA-B0-5117-11A	KIRC	Kidney	Normal Tissue	0.0419289	0.116304	0.0219793	0.0600708	U
	TCGA-BP-4795-11A	KIRC	Kidney	Normal Tissue	0.0496161	0.115086	0.0153545	0.060019	U
	TCGA-B1-A47M-11A	KIRP	Kidney	Normal Tissue	0.0536363	0.101357	0.0241005	0.059698	U
	TCGA-BQ-5877-11A	KIRP	Kidney	Normal Tissue	0.0270997	0.137777	0.0135756	0.0594841	U
	TCGA-B0-5121-11A	KIRC	Kidney	Normal Tissue	0.0318631	0.126109	0.0198953	0.0592893	U
	TCGA-CZ-5456-11A	KIRC	Kidney	Normal Tissue	0.0332692	0.128938	0.0154879	0.0592319	U
	TCGA-B0-5120-11A	KIRC	Kidney	Normal Tissue	0.040716	0.116904	0.0196306	0.0590835	U
	TCGA-B0-4817-11A	KIRC	Kidney	Normal Tissue	0.0326581	0.122408	0.0221067	0.0590577	U
	TCGA-B0-4690-11A	KIRC	Kidney	Normal Tissue	0.0254343	0.133017	0.0184494	0.058967	U
	TCGA-DZ-6131-11A	KIRP	Kidney	Normal Tissue	0.0397722	0.11511	0.0213504	0.058744	U
	TCGA-BP-5184-11A	KIRC	Kidney	Normal Tissue	0.0382005	0.122275	0.0148884	0.0584546	U
	TCGA-B0-4819-11A	KIRC	Kidney	Normal Tissue	0.0358968	0.121758	0.017296	0.0583169	U
	TCGA-B0-4813-11A	KIRC	Kidney	Normal Tissue	0.0260711	0.132475	0.0159824	0.0581763	U
	TCGA-B0-4945-11A	KIRC	Kidney	Normal Tissue	0.0326262	0.117922	0.0235439	0.0580308	U
	TCGA-B0-5096-11A	KIRC	Kidney	Normal Tissue	0.0458208	0.106907	0.0213633	0.0580303	U
	TCGA-CJ-4908-11A	KIRC	Kidney	Normal Tissue	0.0316542	0.126259	0.0161191	0.0580108	U
	TCGA-B0-5102-11A	KIRC	Kidney	Normal Tissue	0.0349334	0.112562	0.0265047	0.0580001	U
	TCGA-CZ-5451-11A	KIRC	Kidney	Normal Tissue	0.0418606	0.114851	0.0171864	0.0579659	U
	TCGA-CZ-4865-11A	KIRC	Kidney	Normal Tissue	0.0385331	0.11828	0.016653	0.0578221	U
	TCGA-CZ-5469-11A	KIRC	Kidney	Normal Tissue	0.0525789	0.10514	0.0155965	0.0577719	U
	TCGA-B0-5710-11A	KIRC	Kidney	Normal Tissue	0.037796	0.108547	0.0267981	0.0577138	U
	TCGA-B0-4816-11A	KIRC	Kidney	Normal Tissue	0.0406293	0.11288	0.0194722	0.0576604	U
	TCGA-CJ-4923-11A	KIRC	Kidney	Normal Tissue	0.0302189	0.125597	0.01621	0.0573419	U
	TCGA-BP-4760-11A	KIRC	Kidney	Normal Tissue	0.0362834	0.116749	0.0188975	0.05731	U
	TCGA-BP-5176-11A	KIRC	Kidney	Normal Tissue	0.0307967	0.124585	0.0165332	0.0573048	U
	TCGA-CZ-5458-11A	KIRC	Kidney	Normal Tissue	0.0329086	0.120169	0.0187597	0.0572792	U
	TCGA-BQ-7051-11A	KIRP	Kidney	Normal Tissue	0.0445489	0.108801	0.0183685	0.0572395	U
	TCGA-B0-4693-11A	KIRC	Kidney	Normal Tissue	0.0404491	0.111124	0.0200451	0.0572062	U
	TCGA-B0-4707-11A	KIRC	Kidney	Normal Tissue	0.0275733	0.120422	0.0233182	0.0571045	U
	TCGA-CJ-4918-11A	KIRC	Kidney	Normal Tissue	0.0362968	0.118232	0.0167557	0.057095	U
	TCGA-B0-5083-11A	KIRC	Kidney	Normal Tissue	0.0335912	0.116616	0.0210348	0.0570807	U
	TCGA-BP-5169-11A	KIRC	Kidney	Normal Tissue	0.0365212	0.114035	0.0206746	0.057077	U
	TCGA-BQ-7059-11A	KIRP	Kidney	Normal Tissue	0.0302578	0.121918	0.018914	0.0570299	U
	TCGA-A3-3370-11A	KIRC	Kidney	Normal Tissue	0.0333489	0.117683	0.0198021	0.0569446	U
	TCGA-BQ-5893-11A	KIRP	Kidney	Normal Tissue	0.0230862	0.125466	0.0220574	0.0568698	U
	TCGA-B0-4841-11A	KIRC	Kidney	Normal Tissue	0.0287913	0.120617	0.0211295	0.0568459	U
	TCGA-BQ-7045-11A	KIRP	Kidney	Normal Tissue	0.0350365	0.114958	0.0205274	0.0568406	U
	TCGA-B0-4718-11A	KIRC	Kidney	Normal Tissue	0.0330946	0.117178	0.0199176	0.0567301	U
	TCGA-B0-5110-11A	KIRC	Kidney	Normal Tissue	0.042551	0.105756	0.0216975	0.0566681	U
	TCGA-B0-4822-11A	KIRC	Kidney	Normal Tissue	0.0386085	0.111307	0.0197851	0.0565668	U
	TCGA-B0-4698-11A	KIRC	Kidney	Normal Tissue	0.0323397	0.120271	0.0169367	0.056516	U
	TCGA-B0-4694-11A	KIRC	Kidney	Normal Tissue	0.0339179	0.117431	0.017806	0.0563848	U
	TCGA-A4-7585-11A	KIRP	Kidney	Normal Tissue	0.0276878	0.120751	0.0204148	0.0562845	U
	TCGA-BP-5192-11A	KIRC	Kidney	Normal Tissue	0.0229721	0.128252	0.0173859	0.0562034	U
	TCGA-A4-7288-11A	KIRP	Kidney	Normal Tissue	0.0249515	0.113341	0.029454	0.0559154	U
	TCGA-BP-5182-11A	KIRC	Kidney	Normal Tissue	0.0217184	0.125475	0.0204486	0.0558807	U
	TCGA-BP-5194-11A	KIRC	Kidney	Normal Tissue	0.0269448	0.122333	0.0175733	0.055617	U
	TCGA-B0-5712-11A	KIRC	Kidney	Normal Tissue	0.0302898	0.117825	0.0185738	0.055563	U
	TCGA-B0-4810-11A	KIRC	Kidney	Normal Tissue	0.0269256	0.122228	0.0175201	0.0555581	U
	TCGA-CZ-5460-11A	KIRC	Kidney	Normal Tissue	0.0377967	0.114752	0.0134757	0.0553414	U
	TCGA-B0-5107-11A	KIRC	Kidney	Normal Tissue	0.0429846	0.103844	0.0188692	0.0552326	U
	TCGA-BP-4801-11A	KIRC	Kidney	Normal Tissue	0.0364095	0.110877	0.0183103	0.0551989	U
	TCGA-B0-5094-11A	KIRC	Kidney	Normal Tissue	0.0335502	0.114257	0.0176972	0.0551683	U
	TCGA-BQ-7056-11A	KIRP	Kidney	Normal Tissue	0.0436463	0.10374	0.0178931	0.0550932	U
	TCGA-BQ-5894-11A	KIRP	Kidney	Normal Tissue	0.0301394	0.118247	0.0161192	0.0548351	U
	TCGA-CJ-4920-11A	KIRC	Kidney	Normal Tissue	0.0346009	0.112908	0.016908	0.0548056	U
	TCGA-BP-5173-11A	KIRC	Kidney	Normal Tissue	0.0281036	0.12188	0.0142838	0.0547558	U
	TCGA-BQ-7049-11A	KIRP	Kidney	Normal Tissue	0.0204527	0.125744	0.0180114	0.0547361	U
	TCGA-BP-4770-11A	KIRC	Kidney	Normal Tissue	0.0287599	0.111368	0.0237962	0.0546414	U
	TCGA-BP-5199-11A	KIRC	Kidney	Normal Tissue	0.0267241	0.111875	0.0252804	0.0546265	U
	TCGA-BQ-5892-11A	KIRP	Kidney	Normal Tissue	0.026729	0.118132	0.01886	0.0545736	U
	TCGA-DZ-6135-11A	KIRP	Kidney	Normal Tissue	0.0358061	0.108943	0.0187009	0.0544832	U
	TCGA-B0-4699-11A	KIRC	Kidney	Normal Tissue	0.0277582	0.118263	0.0171412	0.0543876	U
	TCGA-BP-5196-11A	KIRC	Kidney	Normal Tissue	0.0352044	0.111872	0.016012	0.0543629	U
	TCGA-B0-4852-11A	KIRC	Kidney	Normal Tissue	0.027591	0.11793	0.0165565	0.0540257	U
	TCGA-B0-4821-11A	KIRC	Kidney	Normal Tissue	0.0376967	0.107282	0.0163659	0.0537817	U
	TCGA-BQ-5883-11A	KIRP	Kidney	Normal Tissue	0.0294155	0.11632	0.0155765	0.0537707	U
	TCGA-BP-5202-11A	KIRC	Kidney	Normal Tissue	0.0324767	0.113099	0.0157153	0.0537638	U
	TCGA-BQ-7046-11A	KIRP	Kidney	Normal Tissue	0.034901	0.102048	0.0242561	0.0537351	U
	TCGA-BP-5181-11A	KIRC	Kidney	Normal Tissue	0.03441	0.111937	0.0145116	0.0536195	U
	TCGA-BP-4993-11A	KIRC	Kidney	Normal Tissue	0.0284884	0.109685	0.0223825	0.0535186	U
	TCGA-B0-4843-11A	KIRC	Kidney	Normal Tissue	0.0257257	0.115672	0.0191531	0.053517	U
	TCGA-BQ-7048-11A	KIRP	Kidney	Normal Tissue	0.0340916	0.107674	0.0187423	0.0535027	U
	TCGA-BP-5178-11A	KIRC	Kidney	Normal Tissue	0.0292558	0.1152	0.0157895	0.0534151	U
	TCGA-BQ-5888-11A	KIRP	Kidney	Normal Tissue	0.0310412	0.112183	0.0166532	0.0532925	U
	TCGA-B0-4697-11A	KIRC	Kidney	Normal Tissue	0.0327808	0.106611	0.0204544	0.053282	U
	TCGA-A3-3385-11A	KIRC	Kidney	Normal Tissue	0.0291946	0.112238	0.0183961	0.0532764	U
	TCGA-B0-4691-11A	KIRC	Kidney	Normal Tissue	0.0251904	0.113071	0.0206406	0.0529673	U
	TCGA-CZ-4856-11A	KIRC	Kidney	Normal Tissue	0.027715	0.115028	0.0161146	0.0529525	U
	TCGA-B0-4811-11A	KIRC	Kidney	Normal Tissue	0.0293369	0.111319	0.0180709	0.052909	U
	TCGA-B0-5080-11A	KIRC	Kidney	Normal Tissue	0.0281471	0.107313	0.0229662	0.0528087	U
	TCGA-B0-5108-11A	KIRC	Kidney	Normal Tissue	0.0284002	0.107599	0.0222596	0.052753	U
	TCGA-BP-5175-11A	KIRC	Kidney	Normal Tissue	0.029726	0.110048	0.0183578	0.0527106	U
	TCGA-B0-4814-11A	KIRC	Kidney	Normal Tissue	0.0306331	0.110006	0.0171949	0.0526113	U
	TCGA-B0-4824-11A	KIRC	Kidney	Normal Tissue	0.0277121	0.111087	0.018573	0.0524575	U
	TCGA-B0-5116-11A	KIRC	Kidney	Normal Tissue	0.0239036	0.112296	0.0209955	0.0523984	U
	TCGA-B0-5092-11A	KIRC	Kidney	Normal Tissue	0.0338095	0.10276	0.0205048	0.0523581	U
	TCGA-BP-5190-11A	KIRC	Kidney	Normal Tissue	0.0223718	0.120356	0.0141244	0.0522842	U
	TCGA-B0-5402-11A	KIRC	Kidney	Normal Tissue	0.0302596	0.109031	0.0175242	0.0522715	U
	TCGA-CJ-4897-11A	KIRC	Kidney	Normal Tissue	0.0304897	0.106979	0.0184272	0.0519652	U
	TCGA-B0-4703-11A	KIRC	Kidney	Normal Tissue	0.0267418	0.107337	0.0215659	0.0518816	U
	TCGA-B0-4815-11A	KIRC	Kidney	Normal Tissue	0.0315543	0.108847	0.0150732	0.051825	U
	TCGA-B0-4696-11A	KIRC	Kidney	Normal Tissue	0.0248797	0.110341	0.020235	0.0518184	U
	TCGA-B0-4842-11A	KIRC	Kidney	Normal Tissue	0.0335975	0.102154	0.0195487	0.0517668	U
	TCGA-B0-5106-11A	KIRC	Kidney	Normal Tissue	0.0328578	0.102259	0.0195983	0.0515719	U
	TCGA-B0-5104-11A	KIRC	Kidney	Normal Tissue	0.0315751	0.106797	0.0158734	0.0514151	U
	TCGA-BQ-7053-11A	KIRP	Kidney	Normal Tissue	0.0330997	0.106465	0.0146501	0.051405	U
	TCGA-B0-4714-11A	KIRC	Kidney	Normal Tissue	0.02732	0.107255	0.0195429	0.0513727	U
	TCGA-BQ-5878-11A	KIRP	Kidney	Normal Tissue	0.0254793	0.112654	0.0151278	0.0510869	U
	TCGA-CJ-4869-11A	KIRC	Kidney	Normal Tissue	0.0299243	0.106446	0.0165857	0.0509854	U
	TCGA-CZ-5464-11A	KIRC	Kidney	Normal Tissue	0.0375097	0.0972703	0.0180141	0.0509314	U
	TCGA-BP-5185-11A	KIRC	Kidney	Normal Tissue	0.0261798	0.1104	0.0154073	0.0506623	U
	TCGA-CJ-4901-11A	KIRC	Kidney	Normal Tissue	0.0181117	0.117204	0.0165836	0.0506331	U
	TCGA-DZ-6133-11A	KIRP	Kidney	Normal Tissue	0.0314179	0.103057	0.0170181	0.0504978	U
	TCGA-CJ-4907-11A	KIRC	Kidney	Normal Tissue	0.0278622	0.107472	0.0157344	0.0503562	U
	TCGA-BQ-5881-11A	KIRP	Kidney	Normal Tissue	0.0293296	0.101642	0.019046	0.0500059	U
	TCGA-A4-7732-11A	KIRP	Kidney	Normal Tissue	0.0235781	0.104841	0.0213311	0.0499168	U
	TCGA-BQ-5890-11A	KIRP	Kidney	Normal Tissue	0.0345839	0.0945651	0.0195924	0.0495805	U
	TCGA-B0-4849-11A	KIRC	Kidney	Normal Tissue	0.0322901	0.0964275	0.0196349	0.0494508	U
	TCGA-B0-4846-11A	KIRC	Kidney	Normal Tissue	0.0224735	0.106459	0.0188914	0.0492747	U
	TCGA-B0-4701-11A	KIRC	Kidney	Normal Tissue	0.029558	0.0989897	0.0188413	0.0491297	U
	TCGA-CJ-4903-11A	KIRC	Kidney	Normal Tissue	0.0209349	0.108535	0.0178744	0.0491149	U
	TCGA-B0-4848-11A	KIRC	Kidney	Normal Tissue	0.0285112	0.0968616	0.0216342	0.0490023	U
	TCGA-CZ-5459-11A	KIRC	Kidney	Normal Tissue	0.0301895	0.0990208	0.0175206	0.0489103	U
	TCGA-BP-5183-11A	KIRC	Kidney	Normal Tissue	0.0399185	0.0924493	0.0142781	0.048882	U
	TCGA-BP-5200-11A	KIRC	Kidney	Normal Tissue	0.0286615	0.103451	0.0141184	0.0487437	U
	TCGA-B0-5098-11A	KIRC	Kidney	Normal Tissue	0.0244543	0.104001	0.0174775	0.0486441	U
	TCGA-A3-3357-11A	KIRC	Kidney	Normal Tissue	0.0212722	0.104247	0.0201804	0.0485666	U
	TCGA-B0-5109-11A	KIRC	Kidney	Normal Tissue	0.023826	0.101276	0.0196786	0.0482601	U
	TCGA-CJ-4916-11A	KIRC	Kidney	Normal Tissue	0.0304209	0.0975242	0.0157161	0.0478871	U
	TCGA-A3-3376-11A	KIRC	Kidney	Normal Tissue	0.0230015	0.103685	0.0167434	0.04781	U
	TCGA-B0-4844-11A	KIRC	Kidney	Normal Tissue	0.0210065	0.10263	0.0195007	0.0477124	U
	TCGA-B0-5115-11A	KIRC	Kidney	Normal Tissue	0.0272133	0.0961008	0.019783	0.047699	U
	TCGA-CJ-4905-11A	KIRC	Kidney	Normal Tissue	0.0229883	0.106225	0.0138548	0.0476895	U
	TCGA-BP-5201-11A	KIRC	Kidney	Normal Tissue	0.021963	0.099897	0.0193709	0.047077	U
	TCGA-BQ-5879-11A	KIRP	Kidney	Normal Tissue	0.0171106	0.110002	0.0138764	0.0469964	U
	TCGA-BP-5191-11A	KIRC	Kidney	Normal Tissue	0.0295355	0.0956957	0.014674	0.0466351	U
	TCGA-BQ-7050-11A	KIRP	Kidney	Normal Tissue	0.0268704	0.0935771	0.0192327	0.0465601	U
	TCGA-B0-5097-11A	KIRC	Kidney	Normal Tissue	0.0246476	0.0986925	0.0156543	0.0463315	U
	TCGA-B0-5400-11A	KIRC	Kidney	Normal Tissue	0.0290141	0.0911408	0.0176104	0.0459218	U
	TCGA-B0-4706-11A	KIRC	Kidney	Normal Tissue	0.0307239	0.0916574	0.0144111	0.0455975	U
	TCGA-BP-5186-11A	KIRC	Kidney	Normal Tissue	0.0216268	0.100134	0.0131021	0.0449543	U
	TCGA-CJ-4904-11A	KIRC	Kidney	Normal Tissue	0.0255928	0.0939703	0.0147636	0.0447756	U
	TCGA-B0-4713-11A	KIRC	Kidney	Normal Tissue	0.0198073	0.0946024	0.0193903	0.0446	U
	TCGA-CJ-4882-11A	KIRC	Kidney	Normal Tissue	0.0234004	0.0944349	0.0153493	0.0443948	U
	TCGA-BP-5180-11A	KIRC	Kidney	Normal Tissue	0.0243889	0.0946236	0.0141159	0.0443761	U
	TCGA-BP-5177-11A	KIRC	Kidney	Normal Tissue	0.0128696	0.10372	0.0145752	0.0437215	U
	TCGA-CJ-4913-11A	KIRC	Kidney	Normal Tissue	0.0159303	0.0944733	0.0150441	0.0418159	U
	TCGA-BP-5187-11A	KIRC	Kidney	Normal Tissue	0.0294245	0.085683	0.0102072	0.0417716	U
	TCGA-BP-5174-11A	KIRC	Kidney	Normal Tissue	0.018287	0.0598802	0.0135471	0.0305714	U
	TCGA-BC-A10S-11A	LIHC	Liver	Normal Tissue	0.134176	0.667578	0.0298016	0.277185	U
	TCGA-DD-A11C-11A	LIHC	Liver	Normal Tissue	0.207652	0.222066	0.0410881	0.156935	U
	TCGA-ES-A2HS-11A	LIHC	Liver	Normal Tissue	0.163325	0.206951	0.0284116	0.132896	U
	TCGA-BC-A10Y-11A	LIHC	Liver	Normal Tissue	0.118152	0.229449	0.0425415	0.130048	U
	TCGA-BD-A3EP-11A	LIHC	Liver	Normal Tissue	0.174803	0.165478	0.0243738	0.121552	U
	TCGA-DD-A115-11A	LIHC	Liver	Normal Tissue	0.119993	0.193563	0.031967	0.115174	U
	TCGA-DD-A11B-11A	LIHC	Liver	Normal Tissue	0.0974491	0.180233	0.0622595	0.113314	U
	TCGA-DD-A1EF-11A	LIHC	Liver	Normal Tissue	0.0655894	0.246224	0.0250292	0.112281	U
	TCGA-DD-A11A-11A	LIHC	Liver	Normal Tissue	0.0910947	0.211093	0.0267895	0.109659	U
	TCGA-DD-A1E9-11A	LIHC	Liver	Normal Tissue	0.162027	0.147571	0.0180547	0.109218	U
	TCGA-BC-A10U-11A	LIHC	Liver	Normal Tissue	0.087416	0.212331	0.0250676	0.108271	U
	TCGA-DD-A3A1-11A	LIHC	Liver	Normal Tissue	0.106666	0.154193	0.0599005	0.10692	U
	TCGA-BC-A10T-11A	LIHC	Liver	Normal Tissue	0.114395	0.164822	0.037164	0.10546	U
	TCGA-G3-A25W-11A	LIHC	Liver	Normal Tissue	0.102697	0.180568	0.030184	0.104483	U
	TCGA-DD-A118-11A	LIHC	Liver	Normal Tissue	0.11104	0.171709	0.0268088	0.103186	U
	TCGA-DD-A1EB-11A	LIHC	Liver	Normal Tissue	0.0856857	0.192888	0.0290626	0.102546	U
	TCGA-BD-A2L6-11A	LIHC	Liver	Normal Tissue	0.109646	0.160645	0.0351339	0.101808	U
	TCGA-BC-A216-11A	LIHC	Liver	Normal Tissue	0.0826131	0.189775	0.0329627	0.101784	U
	TCGA-DD-A39X-11A	LIHC	Liver	Normal Tissue	0.0806304	0.179993	0.0256737	0.0954322	U
	TCGA-DD-A1ED-11A	LIHC	Liver	Normal Tissue	0.0969641	0.154401	0.0311783	0.0941811	U
	TCGA-DD-A116-11A	LIHC	Liver	Normal Tissue	0.074432	0.174126	0.0325633	0.093707	U
	TCGA-BC-A10X-11A	LIHC	Liver	Normal Tissue	0.081276	0.178126	0.0169593	0.0921204	U
	TCGA-DD-A3A2-11A	LIHC	Liver	Normal Tissue	0.0946923	0.15308	0.0245434	0.090772	U
	TCGA-EP-A26S-11A	LIHC	Liver	Normal Tissue	0.0798493	0.170323	0.0199393	0.0900372	U
	TCGA-BC-A112-11A	LIHC	Liver	Normal Tissue	0.0705845	0.174895	0.0221825	0.0892208	U
	TCGA-FV-A2QR-11A	LIHC	Liver	Normal Tissue	0.0817345	0.156499	0.0265118	0.0882483	U
	TCGA-BC-A10Q-11A	LIHC	Liver	Normal Tissue	0.0702188	0.1705	0.0228786	0.0878657	U
	TCGA-BC-A10Z-11A	LIHC	Liver	Normal Tissue	0.0728469	0.16018	0.0304249	0.0878172	U
	TCGA-DD-A39V-11A	LIHC	Liver	Normal Tissue	0.0802202	0.150809	0.0257095	0.0855795	U
	TCGA-FV-A23B-11A	LIHC	Liver	Normal Tissue	0.0714135	0.160588	0.0180913	0.0833641	U
	TCGA-BC-A110-11A	LIHC	Liver	Normal Tissue	0.0634393	0.159438	0.0244853	0.0824541	U
	TCGA-DD-A39Z-11A	LIHC	Liver	Normal Tissue	0.0931155	0.135866	0.0181116	0.0823644	U
	TCGA-DD-A3A3-11A	LIHC	Liver	Normal Tissue	0.0672879	0.147523	0.0321777	0.0823296	U
	TCGA-BC-A10R-11A	LIHC	Liver	Normal Tissue	0.0654136	0.153769	0.0263255	0.0818362	U
	TCGA-DD-A1EG-11A	LIHC	Liver	Normal Tissue	0.0550147	0.159715	0.0269368	0.0805555	U
	TCGA-DD-A113-11A	LIHC	Liver	Normal Tissue	0.0738135	0.145108	0.022156	0.0803593	U
	TCGA-DD-A1EJ-11A	LIHC	Liver	Normal Tissue	0.0766893	0.132167	0.0314338	0.0800965	U
	TCGA-DD-A1EE-11A	LIHC	Liver	Normal Tissue	0.0357235	0.168768	0.0304819	0.0783243	U
	TCGA-DD-A1EL-11A	LIHC	Liver	Normal Tissue	0.0261082	0.174286	0.0329674	0.0777873	U
	TCGA-DD-A1EI-11A	LIHC	Liver	Normal Tissue	0.073429	0.135376	0.0231982	0.0773343	U
	TCGA-G3-A25X-11A	LIHC	Liver	Normal Tissue	0.0626269	0.142073	0.0257186	0.0768061	U
	TCGA-EP-A12J-11A	LIHC	Liver	Normal Tissue	0.0496173	0.148103	0.0298931	0.075871	U
	TCGA-DD-A11D-11A	LIHC	Liver	Normal Tissue	0.0663947	0.136239	0.0179157	0.0735163	U
	TCGA-ES-A2HT-11A	LIHC	Liver	Normal Tissue	0.0413549	0.14416	0.0202667	0.068594	U
	TCGA-DD-A1EH-11A	LIHC	Liver	Normal Tissue	0.0380626	0.148029	0.0172202	0.0677707	U
	TCGA-DD-A114-11A	LIHC	Liver	Normal Tissue	0.0579723	0.124802	0.0178191	0.0668644	U
	TCGA-DD-A119-11A	LIHC	Liver	Normal Tissue	0.0255018	0.142345	0.0195526	0.0624664	U
	TCGA-DD-A39W-11A	LIHC	Liver	Normal Tissue	0.0416953	0.123387	0.0213239	0.0621354	U
	TCGA-BC-A10W-11A	LIHC	Liver	Normal Tissue	0.0247089	0.136152	0.0222152	0.0610253	U
	TCGA-DD-A1EC-11A	LIHC	Liver	Normal Tissue	0.0247652	0.113364	0.0216842	0.0532712	U
	TCGA-73-4658-11A	LUAD	Lung	Normal Tissue	0.176344	0.163056	0.0276213	0.12234	U
	TCGA-22-5492-11A	LUSC	Lung	Normal Tissue	0.100887	0.16597	0.0326917	0.0998499	U
	TCGA-49-4488-11A	LUAD	Lung	Normal Tissue	0.078847	0.177644	0.0271862	0.0945589	U
	TCGA-22-5478-11A	LUSC	Lung	Normal Tissue	0.115606	0.136566	0.0281272	0.093433	U
	TCGA-50-6593-11A	LUAD	Lung	Normal Tissue	0.124894	0.133866	0.0201086	0.0929564	U
	TCGA-50-6592-11A	LUAD	Lung	Normal Tissue	0.119796	0.128161	0.0217357	0.0898975	U
	TCGA-44-6145-11A	LUAD	Lung	Normal Tissue	0.0894167	0.14998	0.0252177	0.0882046	U
	TCGA-44-2655-11A	LUAD	Lung	Normal Tissue	0.100374	0.146752	0.0157262	0.0876176	U
	TCGA-50-6591-11A	LUAD	Lung	Normal Tissue	0.126496	0.116293	0.0199754	0.0875882	U
	TCGA-44-6148-11A	LUAD	Lung	Normal Tissue	0.0815778	0.160693	0.020169	0.0874798	U
	TCGA-50-6594-11A	LUAD	Lung	Normal Tissue	0.101714	0.129211	0.0260755	0.085667	U
	TCGA-49-6745-11A	LUAD	Lung	Normal Tissue	0.0958374	0.131617	0.0205196	0.082658	U
	TCGA-50-5931-11A	LUAD	Lung	Normal Tissue	0.103459	0.123392	0.0177607	0.0815375	U
	TCGA-44-6146-11A	LUAD	Lung	Normal Tissue	0.0697279	0.152667	0.0177534	0.0800493	U
	TCGA-50-5933-11A	LUAD	Lung	Normal Tissue	0.0898427	0.127215	0.0230519	0.0800365	U
	TCGA-22-5472-11A	LUSC	Lung	Normal Tissue	0.106783	0.114712	0.0159729	0.0791562	U
	TCGA-44-2659-11A	LUAD	Lung	Normal Tissue	0.0770469	0.136278	0.0241195	0.0791481	U
	TCGA-50-5935-11A	LUAD	Lung	Normal Tissue	0.0553421	0.156873	0.0235644	0.0785931	U
	TCGA-44-2665-11A	LUAD	Lung	Normal Tissue	0.0628736	0.143619	0.0227294	0.0764074	U
	TCGA-73-4676-11A	LUAD	Lung	Normal Tissue	0.0647701	0.132176	0.0314239	0.0761233	U
	TCGA-33-4589-11A	LUSC	Lung	Normal Tissue	0.0755344	0.132786	0.0186736	0.0756647	U
	TCGA-50-5932-11A	LUAD	Lung	Normal Tissue	0.0690189	0.132984	0.0241788	0.075394	U
	TCGA-39-5036-11A	LUSC	Lung	Normal Tissue	0.100345	0.105571	0.0198223	0.0752463	U
	TCGA-44-6144-11A	LUAD	Lung	Normal Tissue	0.056958	0.143236	0.0253015	0.075165	U
	TCGA-22-4599-11A	LUSC	Lung	Normal Tissue	0.0798336	0.119035	0.0247198	0.0745296	U
	TCGA-22-5482-11A	LUSC	Lung	Normal Tissue	0.0938912	0.114551	0.0149969	0.0744796	U
	TCGA-44-2656-11A	LUAD	Lung	Normal Tissue	0.0790004	0.125832	0.0168682	0.0739	U
	TCGA-50-5936-11A	LUAD	Lung	Normal Tissue	0.0902829	0.112552	0.0171609	0.073332	U
	TCGA-33-4583-11A	LUSC	Lung	Normal Tissue	0.072524	0.126597	0.0174962	0.0722057	U
	TCGA-22-5473-11A	LUSC	Lung	Normal Tissue	0.0839324	0.112132	0.0175131	0.0711923	U
	TCGA-44-5645-11A	LUAD	Lung	Normal Tissue	0.0678985	0.127658	0.0167132	0.0707567	U
	TCGA-22-5489-11A	LUSC	Lung	Normal Tissue	0.0662012	0.127489	0.0182564	0.0706487	U
	TCGA-38-4631-11A	LUAD	Lung	Normal Tissue	0.0564334	0.131146	0.0227276	0.0701023	U
	TCGA-50-5939-11A	LUAD	Lung	Normal Tissue	0.0749819	0.111278	0.019677	0.0686457	U
	TCGA-44-6147-11A	LUAD	Lung	Normal Tissue	0.0478285	0.133235	0.0227876	0.0679502	U
	TCGA-05-5420-11A	LUAD	Lung	Normal Tissue	0.0542937	0.133179	0.0147628	0.0674117	U
	TCGA-43-3394-11A	LUSC	Lung	Normal Tissue	0.0588687	0.121757	0.0208852	0.0671703	U
	TCGA-18-5592-11A	LUSC	Lung	Normal Tissue	0.0769452	0.106511	0.0176738	0.0670433	U
	TCGA-39-5031-11A	LUSC	Lung	Normal Tissue	0.0841387	0.102891	0.0137328	0.066921	U
	TCGA-38-4632-11A	LUAD	Lung	Normal Tissue	0.061575	0.121614	0.0172793	0.0668227	U
	TCGA-43-5668-11A	LUSC	Lung	Normal Tissue	0.0785551	0.102554	0.0172618	0.0661238	U
	TCGA-22-4601-11A	LUSC	Lung	Normal Tissue	0.0593048	0.121692	0.0167419	0.0659129	U
	TCGA-44-2662-11A	LUAD	Lung	Normal Tissue	0.0501709	0.122019	0.0247767	0.0656557	U
	TCGA-22-5477-11A	LUSC	Lung	Normal Tissue	0.0681405	0.108268	0.0195636	0.0653242	U
	TCGA-22-5480-11A	LUSC	Lung	Normal Tissue	0.0567558	0.121545	0.0169218	0.0650743	U
	TCGA-44-5643-11A	LUAD	Lung	Normal Tissue	0.045082	0.128008	0.0218244	0.0649715	U
	TCGA-18-3417-11A	LUSC	Lung	Normal Tissue	0.0685048	0.103336	0.0210357	0.064292	U
	TCGA-43-3920-11B	LUSC	Lung	Normal Tissue	0.0455597	0.125444	0.0213845	0.0641293	U
	TCGA-22-5474-11A	LUSC	Lung	Normal Tissue	0.0626804	0.112136	0.0166088	0.0638084	U
	TCGA-33-4586-11A	LUSC	Lung	Normal Tissue	0.0659027	0.102764	0.0200329	0.0628999	U
	TCGA-18-4721-11A	LUSC	Lung	Normal Tissue	0.0585531	0.110349	0.0194298	0.0627773	U
	TCGA-44-6778-11A	LUAD	Lung	Normal Tissue	0.0659823	0.106517	0.0147564	0.0624186	U
	TCGA-43-6771-11A	LUSC	Lung	Normal Tissue	0.0431945	0.122497	0.0204372	0.0620429	U
	TCGA-22-5471-11A	LUSC	Lung	Normal Tissue	0.052433	0.117631	0.0146346	0.0615661	U
	TCGA-34-5929-11A	LUSC	Lung	Normal Tissue	0.0377722	0.12604	0.0207117	0.0615081	U
	TCGA-39-5034-11A	LUSC	Lung	Normal Tissue	0.0471369	0.113615	0.0204825	0.0604114	U
	TCGA-44-2668-11A	LUAD	Lung	Normal Tissue	0.037547	0.122941	0.0199716	0.060153	U
	TCGA-39-5035-11A	LUSC	Lung	Normal Tissue	0.0704975	0.0946171	0.0147374	0.0599506	U
	TCGA-39-5029-11A	LUSC	Lung	Normal Tissue	0.0515648	0.111553	0.0167068	0.0599417	U
	TCGA-22-5491-11A	LUSC	Lung	Normal Tissue	0.06707	0.0943084	0.0168597	0.0594127	U
	TCGA-39-5037-11A	LUSC	Lung	Normal Tissue	0.0636394	0.0991741	0.0153948	0.0594028	U
	TCGA-50-5930-11A	LUAD	Lung	Normal Tissue	0.0277813	0.126445	0.0233779	0.0592015	U
	TCGA-39-5011-11A	LUSC	Lung	Normal Tissue	0.0677281	0.0897541	0.0186977	0.0587266	U
	TCGA-33-4579-11A	LUSC	Lung	Normal Tissue	0.0661174	0.0879258	0.0187124	0.0575852	U
	TCGA-22-5485-11A	LUSC	Lung	Normal Tissue	0.0325532	0.120084	0.0176229	0.0567534	U
	TCGA-39-5039-11A	LUSC	Lung	Normal Tissue	0.0544277	0.0952382	0.0181061	0.055924	U
	TCGA-39-5016-11A	LUSC	Lung	Normal Tissue	0.0320878	0.112002	0.0160498	0.05338	U
	TCGA-39-5019-11A	LUSC	Lung	Normal Tissue	0.0346811	0.10631	0.0177536	0.0529149	U
	TCGA-22-4613-11A	LUSC	Lung	Normal Tissue	0.0451623	0.0948114	0.0160925	0.0520221	U
	TCGA-33-4582-11A	LUSC	Lung	Normal Tissue	0.0378722	0.102975	0.0146338	0.0518269	U
	TCGA-18-5595-11A	LUSC	Lung	Normal Tissue	0.0336249	0.102535	0.0188665	0.0516753	U
	TCGA-33-4566-11A	LUSC	Lung	Normal Tissue	0.0407504	0.0946034	0.0179684	0.0511074	U
	TCGA-39-5030-11A	LUSC	Lung	Normal Tissue	0.0299724	0.102387	0.0176056	0.0499885	U
	TCGA-39-5021-11A	LUSC	Lung	Normal Tissue	0.0323488	0.10051	0.0154968	0.0494518	U
	TCGA-39-5028-11A	LUSC	Lung	Normal Tissue	0.0191	0.0889357	0.0248184	0.0442847	U
	TCGA-YB-A89D-11A	PAAD	Pancreas	Normal Tissue	0.0517975	0.256537	0.0505344	0.119623	U
	TCGA-FZ-5919-11A	PAAD	Pancreas	Normal Tissue	0.0450091	0.118687	0.0174232	0.0603731	U
	TCGA-H6-8124-11A	PAAD	Pancreas	Normal Tissue	0.0599863	0.0956578	0.0170323	0.0575588	U
	TCGA-FZ-5926-11A	PAAD	Pancreas	Normal Tissue	0.0425466	0.109294	0.0183094	0.0567165	U
	TCGA-FZ-5920-11A	PAAD	Pancreas	Normal Tissue	0.0239372	0.123833	0.0173015	0.0550239	U
	TCGA-FZ-5922-11A	PAAD	Pancreas	Normal Tissue	0.0387016	0.105363	0.0193715	0.0544786	U
	TCGA-FZ-5923-11A	PAAD	Pancreas	Normal Tissue	0.0367948	0.110482	0.0130163	0.0534309	U
	TCGA-HV-A5A3-11A	PAAD	Pancreas	Normal Tissue	0.0276609	0.104508	0.0171755	0.0497815	U
	TCGA-FZ-5924-11A	PAAD	Pancreas	Normal Tissue	0.0380043	0.0907935	0.0166425	0.0484801	U
	TCGA-H6-A45N-11A	PAAD	Pancreas	Normal Tissue	0.0249307	0.0668526	0.0188521	0.0368785	U
	TCGA-P8-A5KC-11A	PCPG	Adrenal Gland	Normal Tissue	0.0558043	0.108396	0.0241363	0.062779	U
	TCGA-SQ-A6I4-11A	PCPG	Adrenal Gland	Normal Tissue	0.0361119	0.10568	0.0176771	0.0531563	U
	TCGA-P8-A5KD-11A	PCPG	Adrenal Gland	Normal Tissue	0.0280812	0.0878844	0.0232317	0.0463991	U
	TCGA-G9-6362-11A	PRAD	Prostate	Normal Tissue	0.633487	0.616342	0.597929	0.615919	M
	TCGA-CH-5769-11A	PRAD	Prostate	Normal Tissue	0.515381	0.515226	0.426023	0.485543	M
	TCGA-G9-6363-11A	PRAD	Prostate	Normal Tissue	0.421098	0.418244	0.353071	0.397471	M
	TCGA-G9-6499-11A	PRAD	Prostate	Normal Tissue	0.533984	0.296022	0.262147	0.364051	M
	TCGA-G9-6351-11A	PRAD	Prostate	Normal Tissue	0.314295	0.316749	0.213889	0.281644	U
	TCGA-EJ-7782-11A	PRAD	Prostate	Normal Tissue	0.173269	0.182772	0.0624922	0.139511	U
	TCGA-CH-5761-11A	PRAD	Prostate	Normal Tissue	0.0988827	0.294012	0.0218561	0.13825	U
	TCGA-HC-7752-11A	PRAD	Prostate	Normal Tissue	0.17373	0.154104	0.0207521	0.116196	U
	TCGA-HC-7742-11A	PRAD	Prostate	Normal Tissue	0.104766	0.197151	0.0295898	0.110502	U
	TCGA-CH-5768-11A	PRAD	Prostate	Normal Tissue	0.111405	0.181634	0.0329106	0.10865	U
	TCGA-CH-5764-11A	PRAD	Prostate	Normal Tissue	0.105397	0.172534	0.0281986	0.102043	U
	TCGA-G9-6385-11A	PRAD	Prostate	Normal Tissue	0.093955	0.180228	0.0168602	0.0970144	U
	TCGA-G9-6496-11A	PRAD	Prostate	Normal Tissue	0.101777	0.156276	0.0215976	0.0932167	U
	TCGA-EJ-7125-11A	PRAD	Prostate	Normal Tissue	0.0633012	0.174679	0.0314209	0.0898005	U
	TCGA-EJ-7327-11A	PRAD	Prostate	Normal Tissue	0.084243	0.14575	0.0362925	0.0887619	U
	TCGA-EJ-7317-11A	PRAD	Prostate	Normal Tissue	0.0792961	0.157189	0.0230422	0.0865093	U
	TCGA-G9-6365-11A	PRAD	Prostate	Normal Tissue	0.0660915	0.163687	0.0294298	0.0864027	U
	TCGA-EJ-7785-11A	PRAD	Prostate	Normal Tissue	0.115946	0.114808	0.0225063	0.0844198	U
	TCGA-G9-6353-11A	PRAD	Prostate	Normal Tissue	0.0858841	0.13126	0.0315747	0.0829062	U
	TCGA-EJ-7792-11A	PRAD	Prostate	Normal Tissue	0.0981632	0.132385	0.0168948	0.0824809	U
	TCGA-EJ-7786-11A	PRAD	Prostate	Normal Tissue	0.0810233	0.136991	0.0277048	0.0819065	U
	TCGA-CH-5767-11B	PRAD	Prostate	Normal Tissue	0.0631358	0.146278	0.0262743	0.0785625	U
	TCGA-EJ-7794-11A	PRAD	Prostate	Normal Tissue	0.0623753	0.148524	0.0218476	0.0775822	U
	TCGA-CH-5765-11A	PRAD	Prostate	Normal Tissue	0.0340922	0.159046	0.0302702	0.0744696	U
	TCGA-G9-6348-11A	PRAD	Prostate	Normal Tissue	0.0562229	0.137949	0.0270326	0.0737349	U
	TCGA-CH-5772-11A	PRAD	Prostate	Normal Tissue	0.0532448	0.145952	0.0212648	0.0734873	U
	TCGA-G9-6342-11A	PRAD	Prostate	Normal Tissue	0.0446755	0.155456	0.0177245	0.0726185	U
	TCGA-EJ-7331-11A	PRAD	Prostate	Normal Tissue	0.0762432	0.121283	0.0152055	0.0709105	U
	TCGA-G9-6356-11A	PRAD	Prostate	Normal Tissue	0.0531729	0.124775	0.0284751	0.0688075	U
	TCGA-G9-6367-11A	PRAD	Prostate	Normal Tissue	0.0464051	0.133206	0.0261569	0.0685893	U
	TCGA-G9-6333-11A	PRAD	Prostate	Normal Tissue	0.0412981	0.137532	0.0218545	0.0668948	U
	TCGA-G9-6364-11A	PRAD	Prostate	Normal Tissue	0.0542307	0.119701	0.0243811	0.0661043	U
	TCGA-G9-6494-11A	PRAD	Prostate	Normal Tissue	0.0343475	0.144883	0.0170108	0.0654137	U
	TCGA-HC-7211-11A	PRAD	Prostate	Normal Tissue	0.0241961	0.151898	0.016904	0.0643327	U
	TCGA-G9-6384-11A	PRAD	Prostate	Normal Tissue	0.0353075	0.134987	0.0217359	0.0640102	U
	TCGA-EJ-7328-11A	PRAD	Prostate	Normal Tissue	0.0353304	0.129465	0.0225878	0.0624611	U
	TCGA-CH-5762-11A	PRAD	Prostate	Normal Tissue	0.0387433	0.122183	0.0205572	0.0604944	U
	TCGA-EJ-7784-11A	PRAD	Prostate	Normal Tissue	0.0413219	0.119538	0.0184219	0.0597606	U
	TCGA-CH-5771-11A	PRAD	Prostate	Normal Tissue	0.0297582	0.122327	0.0238978	0.0586611	U
	TCGA-G9-6332-11A	PRAD	Prostate	Normal Tissue	0.0294576	0.1302	0.0157862	0.0584812	U
	TCGA-EJ-7789-11A	PRAD	Prostate	Normal Tissue	0.0343197	0.111988	0.0275342	0.0579473	U
	TCGA-HC-7737-11A	PRAD	Prostate	Normal Tissue	0.0329088	0.123124	0.016749	0.057594	U
	TCGA-G9-6373-11A	PRAD	Prostate	Normal Tissue	0.0274897	0.127418	0.016347	0.0570849	U
	TCGA-EJ-7781-11A	PRAD	Prostate	Normal Tissue	0.02282	0.127535	0.0186009	0.0563186	U
	TCGA-EJ-7123-11A	PRAD	Prostate	Normal Tissue	0.0244738	0.127141	0.0140284	0.0552145	U
	TCGA-CH-5766-11A	PRAD	Prostate	Normal Tissue	0.0372991	0.10449	0.0200928	0.0539607	U
	TCGA-HC-7819-11A	PRAD	Prostate	Normal Tissue	0.0279095	0.105185	0.0212682	0.0514541	U
	TCGA-HC-7820-11A	PRAD	Prostate	Normal Tissue	0.0231786	0.104703	0.0214104	0.0497639	U
	TCGA-HC-7745-11A	PRAD	Prostate	Normal Tissue	0.0255853	0.102873	0.0200453	0.0495013	U
	TCGA-CH-5763-11A	PRAD	Prostate	Normal Tissue	0.0239164	0.0962	0.0232961	0.0478042	U
	TCGA-AG-A036-11A	READ	Large Intestine	Normal Tissue	0.14851	0.217061	0.0937166	0.153096	U
	TCGA-AG-3725-11A	READ	Large Intestine	Normal Tissue	0.145721	0.187857	0.113537	0.149038	U
	TCGA-AG-A01W-11A	READ	Large Intestine	Normal Tissue	0.132788	0.15387	0.0833856	0.123348	U
	TCGA-AG-3731-11A	READ	Large Intestine	Normal Tissue	0.0611086	0.169941	0.0426323	0.0912272	U
	TCGA-AG-A02N-11A	READ	Large Intestine	Normal Tissue	0.0708363	0.120636	0.038432	0.0766347	U
	TCGA-AG-A020-11A	READ	Large Intestine	Normal Tissue	0.0339001	0.14376	0.0410305	0.072897	U
	TCGA-AG-A01Y-11A	READ	Large Intestine	Normal Tissue	0.0373577	0.142333	0.0323351	0.0706751	U
	TCGA-K1-A42X-11A	SARC	Soft Tissue	Normal Tissue	0.033339	0.0959869	0.0256857	0.0516705	U
	TCGA-FX-A48G-11A	SARC	Soft Tissue	Normal Tissue	0.0248006	0.106341	0.0168627	0.0493349	U
	TCGA-IF-A4AJ-11A	SARC	Soft Tissue	Normal Tissue	0.0163828	0.0950314	0.0193906	0.0436016	U
	TCGA-KF-A41W-11A	SARC	Soft Tissue	Normal Tissue	0.021217	0.0813755	0.0158559	0.0394828	U
	TCGA-GN-A4U8-11A	SKCM	Skin	Normal Tissue	0.391088	0.366927	0.248935	0.33565	M
	TCGA-FW-A3R5-11A	SKCM	Skin	Normal Tissue	0.049946	0.114676	0.0196139	0.0614119	U
	TCGA-BR-6452-11A	STAD	Stomach	Normal Tissue	0.0435331	0.16968	0.0207978	0.0780035	U
	TCGA-BR-6566-11A	STAD	Stomach	Normal Tissue	0.0662682	0.130355	0.0202654	0.0722963	U
	TCGA-ET-A2MY-11B	THCA	Thyroid	Normal Tissue	0.102092	0.241089	0.0222417	0.121807	U
	TCGA-BJ-A2NA-11A	THCA	Thyroid	Normal Tissue	0.102245	0.117145	0.0225812	0.0806571	U
	TCGA-EM-A3ST-11A	THCA	Thyroid	Normal Tissue	0.0914904	0.11652	0.0199549	0.0759884	U
	TCGA-EM-A1CT-11A	THCA	Thyroid	Normal Tissue	0.0595425	0.12596	0.0264407	0.0706478	U
	TCGA-ET-A25J-11A	THCA	Thyroid	Normal Tissue	0.0630587	0.128023	0.0199403	0.0703407	U
	TCGA-BJ-A3PR-11A	THCA	Thyroid	Normal Tissue	0.0526379	0.133064	0.0247829	0.0701617	U
	TCGA-EL-A3N3-11A	THCA	Thyroid	Normal Tissue	0.0760343	0.104663	0.0227331	0.0678101	U
	TCGA-BJ-A3PU-11A	THCA	Thyroid	Normal Tissue	0.0676498	0.104948	0.0269836	0.0665271	U
	TCGA-ET-A25N-11A	THCA	Thyroid	Normal Tissue	0.0579154	0.116736	0.0220435	0.0655649	U
	TCGA-BJ-A290-11A	THCA	Thyroid	Normal Tissue	0.0613179	0.114201	0.0199372	0.0651522	U
	TCGA-EL-A3T0-11A	THCA	Thyroid	Normal Tissue	0.0474673	0.127539	0.0171683	0.0640581	U
	TCGA-FY-A3TY-11A	THCA	Thyroid	Normal Tissue	0.0497135	0.121836	0.0204919	0.0640138	U
	TCGA-EL-A3ZO-11A	THCA	Thyroid	Normal Tissue	0.0650022	0.104687	0.0211061	0.0635984	U
	TCGA-DO-A1JZ-11A	THCA	Thyroid	Normal Tissue	0.0530877	0.109412	0.0282512	0.0635837	U
	TCGA-EL-A3N2-11A	THCA	Thyroid	Normal Tissue	0.0583092	0.1127	0.0187737	0.063261	U
	TCGA-EM-A1YC-11A	THCA	Thyroid	Normal Tissue	0.0543187	0.109187	0.0254284	0.0629782	U
	TCGA-EL-A3MY-11A	THCA	Thyroid	Normal Tissue	0.0737209	0.0961213	0.0181224	0.0626549	U
	TCGA-ET-A2N5-11B	THCA	Thyroid	Normal Tissue	0.0558946	0.109658	0.0219726	0.0625085	U
	TCGA-EL-A3T7-11A	THCA	Thyroid	Normal Tissue	0.0730823	0.0903209	0.0206721	0.0613585	U
	TCGA-EL-A3T6-11A	THCA	Thyroid	Normal Tissue	0.0546647	0.100824	0.0276278	0.061039	U
	TCGA-EM-A1CS-11A	THCA	Thyroid	Normal Tissue	0.042411	0.112884	0.0264235	0.0605727	U
	TCGA-EL-A3MW-11A	THCA	Thyroid	Normal Tissue	0.0616857	0.102112	0.01709	0.0602961	U
	TCGA-BJ-A28R-11A	THCA	Thyroid	Normal Tissue	0.0294109	0.133246	0.0166807	0.0597792	U
	TCGA-EL-A3H2-11A	THCA	Thyroid	Normal Tissue	0.0349974	0.121063	0.0208371	0.0589658	U
	TCGA-EL-A3GZ-11A	THCA	Thyroid	Normal Tissue	0.0525151	0.103928	0.0201835	0.0588755	U
	TCGA-BJ-A2N8-11A	THCA	Thyroid	Normal Tissue	0.0414122	0.116254	0.0175584	0.0584083	U
	TCGA-EL-A3T2-11A	THCA	Thyroid	Normal Tissue	0.0536224	0.10312	0.018106	0.058283	U
	TCGA-BJ-A2N7-11A	THCA	Thyroid	Normal Tissue	0.0377654	0.118437	0.0182914	0.0581646	U
	TCGA-EL-A3T1-11A	THCA	Thyroid	Normal Tissue	0.0509921	0.099666	0.0216931	0.0574504	U
	TCGA-EL-A3H7-11A	THCA	Thyroid	Normal Tissue	0.0459636	0.106654	0.0187978	0.0571385	U
	TCGA-BJ-A28T-11A	THCA	Thyroid	Normal Tissue	0.0342364	0.120289	0.0163102	0.0569452	U
	TCGA-EL-A3MX-11A	THCA	Thyroid	Normal Tissue	0.0557638	0.0981808	0.0167807	0.0569084	U
	TCGA-EL-A3T3-11A	THCA	Thyroid	Normal Tissue	0.0423573	0.107765	0.0204765	0.0568664	U
	TCGA-EM-A1CV-11A	THCA	Thyroid	Normal Tissue	0.0249487	0.118116	0.0240302	0.0556982	U
	TCGA-EM-A1CW-11A	THCA	Thyroid	Normal Tissue	0.0350796	0.106711	0.0249088	0.0555664	U
	TCGA-H2-A3RI-11A	THCA	Thyroid	Normal Tissue	0.0315955	0.10953	0.0252724	0.0554658	U
	TCGA-ET-A3DW-11A	THCA	Thyroid	Normal Tissue	0.0442087	0.102089	0.019842	0.0553799	U
	TCGA-EL-A3ZL-11A	THCA	Thyroid	Normal Tissue	0.0332203	0.115275	0.0173883	0.0552946	U
	TCGA-ET-A3DP-11A	THCA	Thyroid	Normal Tissue	0.0572138	0.0879452	0.0203816	0.0551802	U
	TCGA-EL-A3H1-11A	THCA	Thyroid	Normal Tissue	0.0441415	0.104149	0.0172449	0.0551786	U
	TCGA-GE-A2C6-11A	THCA	Thyroid	Normal Tissue	0.0311761	0.11209	0.0207697	0.0546786	U
	TCGA-EM-A1CU-11A	THCA	Thyroid	Normal Tissue	0.0278392	0.11321	0.0228019	0.0546172	U
	TCGA-EL-A3T8-11A	THCA	Thyroid	Normal Tissue	0.0314667	0.107912	0.0206334	0.0533374	U
	TCGA-EL-A3TA-11A	THCA	Thyroid	Normal Tissue	0.0272784	0.11114	0.0193059	0.0525747	U
	TCGA-BJ-A28X-11A	THCA	Thyroid	Normal Tissue	0.0433906	0.0901279	0.0201837	0.0512341	U
	TCGA-EL-A3TB-11A	THCA	Thyroid	Normal Tissue	0.032444	0.0973984	0.0188045	0.049549	U
	TCGA-BJ-A2N9-11A	THCA	Thyroid	Normal Tissue	0.0315999	0.0997042	0.0166974	0.0493338	U
	TCGA-EM-A1YE-11A	THCA	Thyroid	Normal Tissue	0.0246886	0.10307	0.0190899	0.0489494	U
	TCGA-EL-A3ZG-11A	THCA	Thyroid	Normal Tissue	0.0247057	0.092417	0.0277457	0.0482895	U
	TCGA-E8-A2JQ-11A	THCA	Thyroid	Normal Tissue	0.0212412	0.100595	0.0149162	0.0455842	U
	TCGA-EM-A1YD-11A	THCA	Thyroid	Normal Tissue	0.0183395	0.0980011	0.0186607	0.0450005	U
	TCGA-EL-A3ZH-11A	THCA	Thyroid	Normal Tissue	0.0257872	0.089943	0.0181843	0.0446382	U
	TCGA-EL-A3ZK-11A	THCA	Thyroid	Normal Tissue	0.0334157	0.0800749	0.0182087	0.0438998	U
	TCGA-EL-A3ZP-11A	THCA	Thyroid	Normal Tissue	0.0267853	0.0885018	0.0158744	0.0437205	U
	TCGA-BJ-A28W-11A	THCA	Thyroid	Normal Tissue	0.0187952	0.0925987	0.0180389	0.0431443	U
	TCGA-H2-A2K9-11A	THCA	Thyroid	Normal Tissue	0.0190151	0.0756597	0.0148156	0.0364968	U
	TCGA-X7-A8D6-11A	THYM	Thymus	Normal Tissue	0.0276676	0.0777509	0.0154177	0.0402787	U
	TCGA-X7-A8D7-11A	THYM	Thymus	Normal Tissue	0.022735	0.0673918	0.0164508	0.0355258	U
	TCGA-BG-A0MA-11A	UCEC	Endometrium	Normal Tissue	0.154548	0.138656	0.0261646	0.106456	U
	TCGA-FL-A1YM-11A	UCEC	Endometrium	Normal Tissue	0.0284142	0.221466	0.0307424	0.0935409	U
	TCGA-AJ-A3NH-11A	UCEC	Endometrium	Normal Tissue	0.0640927	0.174595	0.0297356	0.0894745	U
	TCGA-AJ-A2QL-11A	UCEC	Endometrium	Normal Tissue	0.0672807	0.150846	0.0385643	0.0855635	U
	TCGA-AX-A0IZ-11A	UCEC	Endometrium	Normal Tissue	0.0882715	0.122693	0.0364482	0.0824711	U
	TCGA-DI-A2QY-11A	UCEC	Endometrium	Normal Tissue	0.0721799	0.146861	0.0264452	0.0818288	U
	TCGA-AX-A2HD-11A	UCEC	Endometrium	Normal Tissue	0.0436022	0.145524	0.0305108	0.0732122	U
	TCGA-FL-A1YQ-11A	UCEC	Endometrium	Normal Tissue	0.0327265	0.149785	0.0284214	0.070311	U
	TCGA-FL-A1YU-11A	UCEC	Endometrium	Normal Tissue	0.0225777	0.150357	0.0368851	0.0699399	U
	TCGA-AX-A2HC-11A	UCEC	Endometrium	Normal Tissue	0.0410837	0.128814	0.0373777	0.0690919	U
	TCGA-BG-A2AD-11A	UCEC	Endometrium	Normal Tissue	0.0429448	0.134431	0.0277998	0.0683917	U
	TCGA-BG-A2L7-11A	UCEC	Endometrium	Normal Tissue	0.0300588	0.143536	0.0296898	0.0677615	U
	TCGA-FL-A1YN-11A	UCEC	Endometrium	Normal Tissue	0.0333921	0.134644	0.0316055	0.0665472	U
	TCGA-AX-A1CF-11A	UCEC	Endometrium	Normal Tissue	0.0587076	0.114957	0.0254356	0.0663667	U
	TCGA-AX-A1CJ-11A	UCEC	Endometrium	Normal Tissue	0.0513342	0.120186	0.026605	0.0660417	U
	TCGA-DI-A2QU-11A	UCEC	Endometrium	Normal Tissue	0.0410612	0.128364	0.0255856	0.0650035	U
	TCGA-FL-A1YV-11A	UCEC	Endometrium	Normal Tissue	0.0182041	0.146064	0.0270423	0.06377	U
	TCGA-AJ-A3NE-11A	UCEC	Endometrium	Normal Tissue	0.0372176	0.116964	0.0303125	0.0614979	U
	TCGA-FL-A3WE-11A	UCEC	Endometrium	Normal Tissue	0.0483295	0.111003	0.0247058	0.061346	U
	TCGA-AX-A2H8-11A	UCEC	Endometrium	Normal Tissue	0.022179	0.120915	0.0364531	0.0598492	U
	TCGA-FL-A1YH-11A	UCEC	Endometrium	Normal Tissue	0.0508176	0.101487	0.0256082	0.0593043	U
	TCGA-AX-A2H5-11A	UCEC	Endometrium	Normal Tissue	0.0214432	0.130095	0.0246136	0.0587174	U
	TCGA-AX-A2H7-11A	UCEC	Endometrium	Normal Tissue	0.0321835	0.127386	0.0163172	0.058629	U
	TCGA-EO-A22T-11A	UCEC	Endometrium	Normal Tissue	0.0223432	0.135739	0.0174484	0.05851	U
	TCGA-BG-A3EW-11A	UCEC	Endometrium	Normal Tissue	0.0312836	0.112392	0.0294298	0.0577019	U
	TCGA-AX-A0J0-11A	UCEC	Endometrium	Normal Tissue	0.0417486	0.112256	0.0186034	0.0575359	U
	TCGA-FL-A1YG-11A	UCEC	Endometrium	Normal Tissue	0.0253169	0.1234	0.0229977	0.0572382	U
	TCGA-AX-A2H4-11A	UCEC	Endometrium	Normal Tissue	0.0303275	0.118988	0.0214914	0.0569357	U
	TCGA-FL-A1YI-11A	UCEC	Endometrium	Normal Tissue	0.0317497	0.110773	0.0225849	0.0550358	U
	TCGA-AJ-A3NC-11A	UCEC	Endometrium	Normal Tissue	0.0237851	0.113184	0.0250158	0.053995	U
	TCGA-BG-A2AE-11A	UCEC	Endometrium	Normal Tissue	0.0239425	0.119848	0.0180179	0.0539362	U
	TCGA-AX-A1CK-11A	UCEC	Endometrium	Normal Tissue	0.0335025	0.106525	0.0216252	0.0538843	U
	TCGA-EO-A22R-11A	UCEC	Endometrium	Normal Tissue	0.0196708	0.124635	0.0166374	0.0536479	U
	TCGA-AX-A1CI-11A	UCEC	Endometrium	Normal Tissue	0.0411194	0.102715	0.0169703	0.0536017	U
	TCGA-FL-A1YT-11A	UCEC	Endometrium	Normal Tissue	0.0231127	0.108671	0.0288077	0.0535305	U
	TCGA-AX-A2HA-11A	UCEC	Endometrium	Normal Tissue	0.0234582	0.115824	0.0185551	0.0526123	U
	TCGA-AX-A05Y-11A	UCEC	Endometrium	Normal Tissue	0.0360766	0.102139	0.01916	0.0524587	U
	TCGA-FL-A1YF-11A	UCEC	Endometrium	Normal Tissue	0.020891	0.109092	0.0241694	0.0513841	U
	TCGA-BG-A3PP-11A	UCEC	Endometrium	Normal Tissue	0.0221511	0.102999	0.0242569	0.0498023	U
	TCGA-EO-A22S-11A	UCEC	Endometrium	Normal Tissue	0.023712	0.104427	0.0192381	0.0491257	U
	TCGA-FL-A1YL-11A	UCEC	Endometrium	Normal Tissue	0.0206995	0.101786	0.0198819	0.0474558	U
	TCGA-DI-A1NO-11A	UCEC	Endometrium	Normal Tissue	0.0161897	0.107218	0.0180482	0.047152	U
	TCGA-DI-A1NN-11A	UCEC	Endometrium	Normal Tissue	0.0251292	0.0953049	0.0199534	0.0467958	U
	TCGA-BK-A4ZD-11A	UCEC	Endometrium	Normal Tissue	0.0260021	0.089846	0.0244584	0.0467688	U
	TCGA-BK-A13C-11A	UCEC	Endometrium	Normal Tissue	0.0294095	0.0866976	0.0170447	0.0443839	U
	TCGA-E6-A1M0-11A	UCEC	Endometrium	Normal Tissue	0.0136773	0.0832078	0.0157086	0.0375312	U
	TCGA-W5-AA2X-11A	CHOL	Biliary Tract	Normal Tissue	0.261859	0.198087	0.0183471	0.159431	U
	TCGA-W5-AA2I-11A	CHOL	Biliary Tract	Normal Tissue	0.15644	0.24177	0.0277036	0.141971	U
	TCGA-W5-AA2U-11A	CHOL	Biliary Tract	Normal Tissue	0.117879	0.220766	0.0192447	0.119296	U
	TCGA-W5-AA31-11A	CHOL	Biliary Tract	Normal Tissue	0.0916358	0.194559	0.0195091	0.101901	U
	TCGA-ZU-A8S4-11A	CHOL	Biliary Tract	Normal Tissue	0.0765047	0.154911	0.0188487	0.0834214	U
	TCGA-W5-AA2Q-11A	CHOL	Biliary Tract	Normal Tissue	0.0394615	0.167692	0.0233169	0.0768235	U
